# Supplementary material for: Chemotherapy-induced peripheral neuropathy: evidence from genome-wide association studies and replication within multiple myeloma patients
Source: BMC Cancer. 2018 Aug 15;18:820. doi: 10.1186/s12885-018-4728-4 (PMC6094450; doi:10.1186/s12885-018-4728-4)
Supplement: Supplementary file 1 — Eligible SNPs from literature for the replication. The information extracted for 526 SNPs in 109 loci that met the inclusion criteria for the replication; In each locus the most significantly associated SNP from the literature is highlighted. (XLSX 62 kb) [file 12885_2018_4728_MOESM1_ESM.xlsx]

## Sheet: Sheet1
rsid	CHR	Locus	OR/HR	P	Sudy_MAF	Study	Beta.coef	POS	REF	ALT	INFO
rs1165472	1	1p32.2	2.4	3.61e-06	0.3	Leandro-García	NA	55642931	A	G	RSPOS=55642931;RV;dbSNPBuildID=87;SAO=0;GMAF=0.246006;VC=snp;VLD;VP=0501280000051705023F0101
rs1151692	1	1q44	NA	8.53e-06	0.380016	Diouf	0.926237	247566923	A	T	RSPOS=247566923;RV;GENEINFO=102724446:LOC102724446|148823:GCSAML;dbSNPBuildID=87;SAO=0;GMAF=0.372804;VC=snp;VLD;VP=0501000800051705003F0100
rs4246599	2	2p11.2	NA	6.94e-06	0.157692	Diouf	-1.29053	88165407	A	G	RSPOS=88165407;GENEINFO=101928347:LOC101928347;dbSNPBuildID=111;SAO=0;GMAF=0.132987;VC=snp;VLD;VP=0501000800051505003F0100
rs4490184	2	2p11.2	NA	6.94e-06	0.157692	Diouf	-1.29053	88163859	G	A	RSPOS=88163859;GENEINFO=101928347:LOC101928347;dbSNPBuildID=111;SAO=0;GMAF=0.133786;VC=snp;VLD;VP=0501000800051701003E0100
rs4575723	2	2p11.2	NA	6.94e-06	0.157692	Diouf	-1.29053	88165372	C	T	RSPOS=88165372;GENEINFO=101928347:LOC101928347;dbSNPBuildID=111;SAO=0;GMAF=0.132987;VC=snp;VLD;VP=0501000800051505003F0101
rs6745422	2	2p11.2	NA	6.94e-06	0.157692	Diouf	-1.29053	88149854	C	G	RSPOS=88149854;GENEINFO=101928347:LOC101928347;dbSNPBuildID=116;SAO=0;GMAF=0.133986;VC=snp;VLD;VP=050100080005170100360100
rs10469977	2	2p11.2	NA	8.13e-06	0.161343	Diouf	-1.10402	88167960	C	T	RSPOS=88167960;GENEINFO=101928347:LOC101928347;dbSNPBuildID=119;SAO=0;GMAF=0.161342;VC=snp;VLD;VP=0501000800051705003F0100
rs7605432	2	2p11.2	NA	8.13e-06	0.161343	Diouf	-1.10402	88152788	C	T	RSPOS=88152788;GENEINFO=101928347:LOC101928347;dbSNPBuildID=116;SAO=0;GMAF=0.162141;VC=snp;VLD;VP=0501000800051701003E0100
rs10208188	2	2p14	NA	2.19e-06	0.240923	Diouf	-1.56555	67080540	A	C	RSPOS=67080540;dbSNPBuildID=119;SAO=0;GMAF=0.277157;VC=snp;VLD;VP=0501000000051701003F0100
rs13399908	2	2p14	NA	2.19e-06	0.240923	Diouf	-1.56555	67079026	G	A	RSPOS=67079026;dbSNPBuildID=121;SAO=0;GMAF=0.275759;VC=snp;VLD;VP=0501000000051705003F0100
rs2222849	2	2p14	NA	2.19e-06	0.240923	Diouf	-1.56555	67078900	G	A/C	RSPOS=67078900;dbSNPBuildID=96;SAO=0;GMAF=0.276358;VC=snp;VLD;VP=0501000000051701003F0100
rs3770659	2	2p14	NA	2.19e-06	0.240923	Diouf	-1.56555	67080162	T	C/A	RSPOS=67080162;RV;dbSNPBuildID=107;SAO=0;GMAF=0.277356;VC=snp;VLD;VP=0501000000051705003F0100
rs55719437	2	2p14	NA	3.28e-06	0.229181	Diouf	-1.51889	67082655	G	A	RSPOS=67082655;dbSNPBuildID=129;SAO=0;GMAF=0.276558;VC=snp;VLD;VP=0501000000051701003E0100
rs6712923	2	2p14	NA	4.51e-06	0.249079	Diouf	-1.55747	67086667	A	T	RSPOS=67086667;GENEINFO=102800447:LINC01828;dbSNPBuildID=116;SAO=0;GMAF=0.284345;VC=snp;VLD;VP=0501000800051505003F0100
rs17032976	2	2p14	NA	4.78e-06	0.217308	Diouf	-1.49262	67075168	G	A	RSPOS=67075168;dbSNPBuildID=123;SAO=0;GMAF=0.247204;VC=snp;VLD;VP=0501000000051705003F0101
rs13397289	2	2p14	NA	4.81e-06	0.250161	Diouf	-1.56375	67094081	T	C	RSPOS=67094081;GENEINFO=102800447:LINC01828;dbSNPBuildID=121;SAO=0;GMAF=0.283147;VC=snp;VLD;VP=0501000800051701003E0100
rs6748553	2	2p14	NA	4.81e-06	0.250161	Diouf	-1.56375	67093582	G	A	RSPOS=67093582;GENEINFO=102800447:LINC01828;dbSNPBuildID=116;SAO=0;GMAF=0.283347;VC=snp;VLD;VP=0501000800051701003F0100
rs6750984	2	2p14	NA	4.81e-06	0.250161	Diouf	-1.56375	67099180	G	A	RSPOS=67099180;GENEINFO=102800447:LINC01828;dbSNPBuildID=116;SAO=0;GMAF=0.284744;VC=snp;VLD;VP=0501000800051701003F0100
rs7569503	2	2p14	NA	4.81e-06	0.250161	Diouf	-1.56375	67098726	A	G	RSPOS=67098726;GENEINFO=102800447:LINC01828;dbSNPBuildID=116;SAO=0;GMAF=0.286342;VC=snp;VLD;VP=0501000800051701003F0100
rs7600954	2	2p14	NA	4.81e-06	0.250161	Diouf	-1.56375	67094550	G	A	RSPOS=67094550;GENEINFO=102800447:LINC01828;dbSNPBuildID=116;SAO=0;GMAF=0.284545;VC=snp;VLD;VP=0501000800051701003E0100
rs10198990	2	2p14	1.67	5.64e-06	0.36	Schneider	NA	64072559	T	C	RSPOS=64072559;dbSNPBuildID=119;SAO=0;GMAF=0.234026;VC=snp;VLD;VP=0501000000051705003F0101
rs10181214	2	2p14	NA	5.74e-06	0.231914	Diouf	-1.52424	67079263	G	A	RSPOS=67079263;dbSNPBuildID=119;SAO=0;GMAF=0.259784;VC=snp;VLD;VP=0501000000051505003F0100
rs6546280	2	2p14	NA	6.25e-06	0.247952	Diouf	-1.54161	67087529	C	T	RSPOS=67087529;GENEINFO=102800447:LINC01828;dbSNPBuildID=116;SAO=0;GMAF=0.282748;VC=snp;VLD;VP=0501000800051701003E0100
rs10199998	2	2p14	NA	6.26e-06	0.242049	Diouf	-1.51622	67081111	T	C	RSPOS=67081111;dbSNPBuildID=119;SAO=0;GMAF=0.277157;VC=snp;VLD;VP=0501000000051705003F0100
rs10200196	2	2p14	NA	6.26e-06	0.242049	Diouf	-1.51622	67081278	T	C	RSPOS=67081278;dbSNPBuildID=119;SAO=0;GMAF=0.277157;VC=snp;VLD;VP=0501000000051701003F0100
rs6546279	2	2p14	NA	6.26e-06	0.242049	Diouf	-1.51622	67084261	G	A	RSPOS=67084261;dbSNPBuildID=116;SAO=0;GMAF=0.276158;VC=snp;VLD;VP=0501000000051501003F0100
rs7575826	2	2p14	NA	6.26e-06	0.242049	Diouf	-1.51622	67082499	G	A	RSPOS=67082499;dbSNPBuildID=116;SAO=0;GMAF=0.275958;VC=snp;VLD;VP=0501000000051701003E0100
rs7589620	2	2p14	NA	6.26e-06	0.242049	Diouf	-1.51622	67082530	T	G	RSPOS=67082530;dbSNPBuildID=116;SAO=0;GMAF=0.276957;VC=snp;VLD;VP=0501000000051701003E0100
rs10198613	2	2p14	0.6	6.34e-06	0.36	Schneider	NA	64072136	T	C	RSPOS=64072136;dbSNPBuildID=119;SAO=0;GMAF=0.227037;VC=snp;VLD;VP=0501000000051705003E0100
rs17815605	2	2p25.2	2.886	5.77e-06	0.136	Hertz	NA	6637697	C	A	RSPOS=6637697;dbSNPBuildID=123;SAO=0;GMAF=0.0672923;VC=snp;VLD;VP=0501000000051505003F0100
rs4241146	2	2q14.2	NA	4.75e-06	0.401379	Diouf	-0.700596	118312963	C	T	RSPOS=118312963;dbSNPBuildID=111;SAO=0;GMAF=0.45028;VC=snp;VLD;VP=0501000000051701003E0100
rs12476705	2	2q14.2	NA	5.29e-06	0.401458	Diouf	-0.724306	118293273	C	G	RSPOS=118293273;dbSNPBuildID=120;SAO=0;GMAF=0.454673;VC=snp;VLD;VP=0501000000051701003F0100
rs12616852	2	2q14.2	NA	7.25e-06	0.245905	Diouf	-0.690504	118312302	C	T	RSPOS=118312302;dbSNPBuildID=120;SAO=0;GMAF=0.45008;VC=snp;VLD;VP=0501000000051701003E0100
rs12692079	2	2q14.3	NA	1.61e-06	0.412674	Diouf	1.44776	128464437	T	C	RSPOS=128464437;GENEINFO=105373611:LOC105373611;dbSNPBuildID=121;SAO=0;GMAF=0.404752;VC=snp;VLD;VP=0501000800051705003E0100
rs13034414	2	2q14.3	NA	1.61e-06	0.412674	Diouf	1.44776	128461831	A	G	RSPOS=128461831;GENEINFO=105373611:LOC105373611;dbSNPBuildID=121;SAO=0;GMAF=0.404752;VC=snp;VLD;VP=0501000800051701003E0100
rs11885174	2	2q31.1	NA	3.33e-06	0.250683	Diouf	1.04534	170045895	A	G	RSPOS=170045895;GENEINFO=130507:UBR3;dbSNPBuildID=120;SAO=0;GMAF=0.406949;VC=snp;VLD;VP=0501000800051701003F0100
rs61569212	2	2q33.3	NA	7.05e-06	0.224577	Diouf	-1.7329	208070679	G	C	RSPOS=208070679;GENEINFO=105373854:LOC105373854;dbSNPBuildID=129;SAO=0;GMAF=0.190296;VC=snp;VLD;VP=050100080005150100360100
rs11694118	2	2q33.3	NA	8.8e-06	0.23246	Diouf	-1.71173	208077000	A	C	RSPOS=208077000;GENEINFO=105373854:LOC105373854;dbSNPBuildID=120;SAO=0;GMAF=0.207468;VC=snp;VLD;VP=050100000005170100370100
rs62192797	2	2q33.3	NA	9.66e-06	0.327225	Diouf	1.60109	208073496	T	G	RSPOS=208073496;GENEINFO=105373854:LOC105373854;dbSNPBuildID=129;SAO=0;GMAF=0.350639;VC=snp;VLD;VP=0501000800051701003E0100
rs17348202	2	2q36.1	4.8	1.01e-06	0.05	Leandro-García	NA	221207458	T	C	RSPOS=221207458;dbSNPBuildID=123;SAO=0;GMAF=0.043131;VC=snp;VLD;VP=050128000005150502370100
rs1440075	2	2q36.1	NA	2.09e-06	0.240889	Diouf	-1.4155	223030060	A	G	RSPOS=223030060;dbSNPBuildID=88;SAO=0;GMAF=0.187101;VC=snp;VLD;VP=050100000005170100370101
rs11884195	2	2q36.1	NA	6.54e-06	0.242015	Diouf	-1.36091	223025687	C	T	RSPOS=223025687;dbSNPBuildID=120;SAO=0;GMAF=0.190695;VC=snp;VLD;VP=050100000005170500370100
rs6436559	2	2q36.3	3.341	2.62e-06	0.063	Hertz	NA	225488082	G	T	RSPOS=225488082;GENEINFO=57624:NYAP2;dbSNPBuildID=116;SAO=0;GMAF=0.23742;VC=snp;VLD;VP=0501000800051505003F0100
rs4438470	2	2q36.3	2.714	5.47e-06	0.137	Hertz	NA	228150003	C	T	RSPOS=228150003;GENEINFO=80309:SPHKAP;dbSNPBuildID=111;SAO=0;GMAF=0.108626;VC=snp;VLD;VP=0501000800051505003E0100
rs35558909	3	3p14.2	NA	4.34e-07	0.335278	Diouf	-1.15621	60933303	G	A	RSPOS=60933303;GENEINFO=2272:FHIT;dbSNPBuildID=126;SAO=0;GMAF=0.195687;VC=snp;VLD;VP=0501000800051501003E0100
rs57176634	3	3p14.2	NA	6.72e-06	0.0966421	Diouf	-0.800541	60940946	T	C	RSPOS=60940946;GENEINFO=2272:FHIT;dbSNPBuildID=129;SAO=0;GMAF=0.343051;VC=snp;VLD;VP=0501000800051701003E0100
rs56895576	3	3p14.2	NA	7.1e-06	0.390083	Diouf	-0.80419	60941107	T	C	RSPOS=60941107;GENEINFO=2272:FHIT;dbSNPBuildID=129;SAO=0;GMAF=0.346845;VC=snp;VLD;VP=0501000800051705003E0100
rs59156255	3	3p14.2	NA	7.1e-06	0.390083	Diouf	-0.80419	60941009	T	G	RSPOS=60941009;GENEINFO=2272:FHIT;dbSNPBuildID=129;SAO=0;GMAF=0.342652;VC=snp;VLD;VP=0501000800051701003E0100
rs7636450	3	3p14.2	NA	9.47e-06	0.46178	Diouf	-1.00743	60920120	T	C	RSPOS=60920120;GENEINFO=2272:FHIT;dbSNPBuildID=116;SAO=0;GMAF=0.328275;VC=snp;VLD;VP=0501000800051701003E0100
rs4687753	3	3p21.1	NA	6.23e-06	0.340636	Diouf	-1.50229	53861434	A	C	RSPOS=53861434;GENEINFO=55540:IL17RB;dbSNPBuildID=111;SAO=0;GMAF=0.391174;VC=snp;VLD;VP=0501280800051701003F0101
rs4073113	3	3p22.2	NA	2.99e-06	0.350225	Diouf	0.758122	38904069	A	G	RSPOS=38904069;RV;GENEINFO=11280:SCN11A;dbSNPBuildID=108;SAO=0;GMAF=0.38758;VC=snp;VLD;VP=0501280003051705003F0100
rs4234132	3	3p22.2	NA	2.99e-06	0.350225	Diouf	0.758122	38902235	A	G	RSPOS=38902235;GENEINFO=11280:SCN11A;dbSNPBuildID=111;SAO=0;GMAF=0.38758;VC=snp;VLD;VP=0501000800051701003F0100
rs58926407	3	3p22.3	NA	2.13e-07	0.123635	Diouf	-3.10971	35093910	A	C/G	RSPOS=35093910;GENEINFO=101928135:LOC101928135;dbSNPBuildID=129;SAO=0;GMAF=0.111222;VC=snp;VLD;VP=050100080005150000360100
rs62260068	3	3p22.3	NA	7.97e-07	0.127321	Diouf	-2.57301	35074198	C	T	RSPOS=35074198;GENEINFO=101928135:LOC101928135;dbSNPBuildID=129;SAO=0;GMAF=0.133986;VC=snp;VLD;VP=050100080005170100360100
rs57380662	3	3p22.3	NA	9.95e-07	0.131518	Diouf	-2.66264	35103888	T	C	RSPOS=35103888;GENEINFO=101928135:LOC101928135;dbSNPBuildID=129;SAO=0;GMAF=0.133986;VC=snp;VLD;VP=050100080005170000360100
rs34904	3	3p25.3	NA	9.47e-06	0.376024	Diouf	-1.58515	10409583	G	A	RSPOS=10409583;GENEINFO=491:ATP2B2;dbSNPBuildID=76;SAO=0;GMAF=0.303115;VC=snp;VLD;VP=0501000800051505003F0100
rs34905	3	3p25.3	NA	9.56e-06	0.458402	Diouf	-1.58704	10409843	G	A	RSPOS=10409843;RV;GENEINFO=491:ATP2B2;dbSNPBuildID=76;SAO=0;GMAF=0.307907;VC=snp;VLD;VP=0501000800051505003F0101
rs2137229	3	3q24	NA	1.26e-06	0.151276	Diouf	-1.68816	146343879	G	T	RSPOS=146343879;dbSNPBuildID=96;SAO=0;GMAF=0.213458;VC=snp;VLD;VP=0501000000051701003F0100
rs4553948	3	3q24	NA	2.25e-06	0.17629	Diouf	-1.95651	146343690	C	T	RSPOS=146343690;dbSNPBuildID=111;SAO=0;GMAF=0.269369;VC=snp;VLD;VP=0501000000051701003E0100
rs16853802	3	3q24	NA	2.73e-06	0.141653	Diouf	-2.33946	143561518	G	A	RSPOS=143561518;GENEINFO=285195:SLC9A9;dbSNPBuildID=123;SAO=0;GMAF=0.0994409;VC=snp;VLD;VP=050100080005150100360100
rs62269778	3	3q24	NA	2.73e-06	0.141653	Diouf	-2.33946	143551683	G	A/C	RSPOS=143551683;GENEINFO=285195:SLC9A9;dbSNPBuildID=129;SAO=0;GMAF=0.102636;VC=snp;VLD;VP=050100080005170100360100
rs1160640	3	3q24	NA	3.13e-06	0.167281	Diouf	-1.74662	146315151	C	T	RSPOS=146315151;dbSNPBuildID=87;SAO=0;GMAF=0.216454;VC=snp;VLD;VP=0501000000051705003F0100
rs7430021	3	3q24	NA	3.13e-06	0.167281	Diouf	-1.74662	146323263	G	T	RSPOS=146323263;dbSNPBuildID=116;SAO=0;GMAF=0.218251;VC=snp;VLD;VP=050100000005170100360100
rs1606433	3	3q24	NA	3.14e-06	0.17278	Diouf	-1.74642	146310719	T	A	RSPOS=146310719;dbSNPBuildID=88;SAO=0;GMAF=0.216454;VC=snp;VLD;VP=0501000000051701003E0100
rs10935620	3	3q24	NA	3.35e-06	0.172331	Diouf	-1.71139	146325005	A	C/T	RSPOS=146325005;dbSNPBuildID=120;SAO=0;GMAF=0.21845;VC=snp;VLD;VP=0501000000051701003F0100
rs13095337	3	3q24	NA	3.35e-06	0.172331	Diouf	-1.71139	146326084	A	G	RSPOS=146326084;dbSNPBuildID=121;SAO=0;GMAF=0.21865;VC=snp;VLD;VP=0501000000051701003F0100
rs2137228	3	3q24	NA	3.65e-06	0.183593	Diouf	-1.92704	146343827	A	G	RSPOS=146343827;dbSNPBuildID=96;SAO=0;GMAF=0.26877;VC=snp;VLD;VP=0501000000051701003F0100
rs62269773	3	3q24	NA	4.15e-06	0.133497	Diouf	-3.05084	143536439	T	C	RSPOS=143536439;GENEINFO=285195:SLC9A9;dbSNPBuildID=129;SAO=0;GMAF=0.0982428;VC=snp;VLD;VP=050100080005150500360100
rs62269777	3	3q24	NA	4.36e-06	0.13435	Diouf	-2.22236	143551386	G	A	RSPOS=143551386;GENEINFO=285195:SLC9A9;dbSNPBuildID=129;SAO=0;GMAF=0.102236;VC=snp;VLD;VP=050100080005150100360100
rs56150550	3	3q24	NA	5.57e-06	0.138275	Diouf	-2.3089	143557181	G	A	RSPOS=143557181;GENEINFO=285195:SLC9A9;dbSNPBuildID=129;SAO=0;GMAF=0.10024;VC=snp;VLD;VP=050100080005150100360100
rs1033117	3	3q24	NA	6.19e-06	0.262831	Diouf	-1.38276	146343414	T	C	RSPOS=146343414;dbSNPBuildID=86;SAO=0;GMAF=0.352037;VC=snp;VLD;VP=0501000000051501003F0100
rs56154708	3	3q24	NA	9.16e-06	0.137422	Diouf	-1.92756	143583010	G	A	RSPOS=143583010;GENEINFO=285195:SLC9A9;dbSNPBuildID=129;SAO=0;GMAF=0.0798722;VC=snp;VLD;VP=050100080005150000360100
rs12494817	3	3q24	NA	9.28e-06	0.193728	Diouf	-1.89213	146344988	T	C	RSPOS=146344988;dbSNPBuildID=120;SAO=0;GMAF=0.291933;VC=snp;VLD;VP=0501000000051701003F0100
rs1033116	3	3q24	NA	9.72e-06	0.186118	Diouf	-1.60038	146342875	G	C	RSPOS=146342875;dbSNPBuildID=86;SAO=0;GMAF=0.289936;VC=snp;VLD;VP=0501000000051705003F0100
rs1903216	3	3q27.3	1.59	5.61e-06	0.41	Baldwin	NA	187911715	A	G	RSPOS=187911715;RV;dbSNPBuildID=92;SAO=0;GMAF=0.44349;VC=snp;VLD;VP=0501280000051705003F0100
rs62269794	3	7p12.2	NA	1.3e-06	0.136876	Diouf	-2.44263	143557821	A	C	RSPOS=143557821;GENEINFO=285195:SLC9A9;dbSNPBuildID=129;SAO=0;GMAF=0.0992412;VC=snp;VLD;VP=050100080005150100360100
rs4235329	4	4p15.2	NA	5.5e-06	0.408374	Diouf	-0.784602	25076083	T	C	RSPOS=25076083;dbSNPBuildID=111;SAO=0;GMAF=0.460663;VC=snp;VLD;VP=0501000000051705003E0100
rs730064	4	4p15.2	NA	6.09e-06	0.414005	Diouf	-0.784964	25076498	C	T	RSPOS=25076498;dbSNPBuildID=86;SAO=0;GMAF=0.472244;VC=snp;VLD;VP=0501000000051701003E0100
rs744203	4	4p15.2	NA	6.09e-06	0.414005	Diouf	-0.784964	25076547	C	T	RSPOS=25076547;dbSNPBuildID=86;SAO=0;GMAF=0.472045;VC=snp;VLD;VP=0501000000051701003E0100
rs12646171	4	4p15.2	NA	7.49e-06	0.412879	Diouf	-0.781014	25077301	T	C	RSPOS=25077301;dbSNPBuildID=120;SAO=0;GMAF=0.463458;VC=snp;VLD;VP=0501280000051705003F0100
rs12646197	4	4p15.2	NA	7.49e-06	0.412879	Diouf	-0.781014	25077358	T	C	RSPOS=25077358;dbSNPBuildID=120;SAO=0;GMAF=0.464257;VC=snp;VLD;VP=0501000000051705003E0100
rs2321679	4	4p15.31	NA	1.19e-06	0.29013	Diouf	0.803844	18845804	G	A	RSPOS=18845804;dbSNPBuildID=100;SAO=0;GMAF=0.311901;VC=snp;VLD;VP=0501000000051701003E0100
rs754758	4	4p16.3	0.04229	8.01e-07	NA	Komatsu	NA	930492	A	C	RSPOS=930492;GENEINFO=2580:GAK|84286:TMEM175;dbSNPBuildID=86;SAO=0;GMAF=0.35004;VC=snp;VLD;VP=0501000A00051705003F0100
rs935965	4	4p16.3	0.0439	1.61e-06	0.2865	Komatsu	NA	934896	T	C	RSPOS=934896;RV;GENEINFO=84286:TMEM175;dbSNPBuildID=86;SAO=0;GMAF=0.269369;VC=snp;VLD;VP=0501000800051705003F0100
rs7349683	4	4q13.1	1.63	9.6e-07	0.32	Baldwin	NA	65332086	C	A/T	RSPOS=65332086;GENEINFO=2044:EPHA5;dbSNPBuildID=116;SAO=0;GMAF=0.326677;VC=snp;VLD;VP=0503280003051705003F0101
rs557561	4	4q13.1	NA	5.22e-06	0.100908	Diouf	1.15422	63365154	C	T	RSPOS=63365154;dbSNPBuildID=83;SAO=0;GMAF=0.125399;VC=snp;VLD;VP=0501000000051701003F0100
rs510136	4	4q13.1	NA	7.22e-06	0.102034	Diouf	1.13564	63359929	A	G	RSPOS=63359929;dbSNPBuildID=83;SAO=0;GMAF=0.122604;VC=snp;VLD;VP=0501000000051701003F0100
rs13143662	4	4q13.1	NA	7.94e-06	0.259404	Diouf	0.907309	65543560	G	A	RSPOS=65543560;GENEINFO=2044:EPHA5;dbSNPBuildID=121;SAO=0;GMAF=0.30611;VC=snp;VLD;VP=0501000800051701003E0100
rs28437405	4	4q13.1	NA	8.72e-06	0.254353	Diouf	0.897242	65553757	G	A	RSPOS=65553757;GENEINFO=2044:EPHA5;dbSNPBuildID=125;SAO=0;GMAF=0.30611;VC=snp;VLD;VP=0501000800051705003E0100
rs62305571	4	4q13.3	NA	6.1e-06	0.291428	Diouf	1.14691	70254166	T	A/C	RSPOS=70254166;dbSNPBuildID=129;SAO=0;GMAF=0.260383;VC=snp;VLD;VP=0501000000051701003E0100
rs62305594	4	4q13.3	NA	7.92e-06	0.279621	Diouf	1.17903	70265336	G	A	RSPOS=70265336;dbSNPBuildID=129;SAO=0;GMAF=0.214457;VC=snp;VLD;VP=050100000005170100360100
rs1497781	4	4q21.22	NA	8.76e-06	0.148376	Diouf	2.06141	81755453	A	T	RSPOS=81755453;GENEINFO=107986215:LOC107986215;dbSNPBuildID=88;SAO=0;GMAF=0.120407;VC=snp;VLD;VP=0501000800051505003F0100
rs10029760	4	4q24	NA	7.83e-06	0.43448	Diouf	-1.05083	103840373	A	G	RSPOS=103840373;dbSNPBuildID=119;SAO=0;GMAF=0.348243;VC=snp;VLD;VP=0501000000051701003E0100
rs1018924	4	4q24	NA	7.83e-06	0.43448	Diouf	-1.05083	103852536	A	G	RSPOS=103852536;dbSNPBuildID=86;SAO=0;GMAF=0.351038;VC=snp;VLD;VP=0501000000051705003F0101
rs12508952	4	4q24	NA	7.83e-06	0.43448	Diouf	-1.05083	103840830	T	C	RSPOS=103840830;dbSNPBuildID=120;SAO=0;GMAF=0.348243;VC=snp;VLD;VP=050100000005170100360100
rs12512550	4	4q24	NA	7.83e-06	0.43448	Diouf	-1.05083	103841156	A	T	RSPOS=103841156;dbSNPBuildID=120;SAO=0;GMAF=0.348043;VC=snp;VLD;VP=0501000000051701003E0100
rs1510676	4	4q28.1	NA	1.16e-06	0.425812	Diouf	-0.762638	126905784	T	A	RSPOS=126905784;dbSNPBuildID=88;SAO=0;GMAF=0.321812;VC=snp;VLD;VP=0501000000051701003E0100
rs11737663	4	4q28.1	NA	1.55e-06	0.374625	Diouf	-0.833326	126905783	T	A	RSPOS=126905783;dbSNPBuildID=120;SAO=0;GMAF=0.376234;VC=snp;VLD;VP=0501000000051501003E0100
rs1510669	4	4q28.1	NA	1.55e-06	0.374625	Diouf	-0.833326	126898588	G	A	RSPOS=126898588;dbSNPBuildID=88;SAO=0;GMAF=0.372404;VC=snp;VLD;VP=0501000000051501003F0100
rs1877067	4	4q28.1	NA	1.55e-06	0.374625	Diouf	-0.833326	126899662	T	C	RSPOS=126899662;dbSNPBuildID=92;SAO=0;GMAF=0.369808;VC=snp;VLD;VP=0501000000051505003F0100
rs1877068	4	4q28.1	NA	1.55e-06	0.374625	Diouf	-0.833326	126899810	C	T	RSPOS=126899810;dbSNPBuildID=92;SAO=0;GMAF=0.369808;VC=snp;VLD;VP=0501000000051501003F0100
rs1912521	4	4q28.1	NA	1.55e-06	0.374625	Diouf	-0.833326	126902301	A	G	RSPOS=126902301;dbSNPBuildID=92;SAO=0;GMAF=0.370807;VC=snp;VLD;VP=050100000005170100360100
rs28555552	4	4q28.1	NA	1.55e-06	0.374625	Diouf	-0.833326	126898399	A	T	RSPOS=126898399;dbSNPBuildID=125;SAO=0;GMAF=0.372204;VC=snp;VLD;VP=0501000000051501003E0100
rs4303993	4	4q28.1	NA	1.55e-06	0.374625	Diouf	-0.833326	126898217	C	T	RSPOS=126898217;dbSNPBuildID=111;SAO=0;GMAF=0.372404;VC=snp;VLD;VP=0501000000051501003F0100
rs4554089	4	4q28.1	NA	1.55e-06	0.374625	Diouf	-0.833326	126895517	T	G	RSPOS=126895517;dbSNPBuildID=111;SAO=0;GMAF=0.373802;VC=snp;VLD;VP=0501000000051505003F0101
rs4833358	4	4q28.1	NA	1.55e-06	0.374625	Diouf	-0.833326	126900978	G	A	RSPOS=126900978;dbSNPBuildID=111;SAO=0;GMAF=0.371605;VC=snp;VLD;VP=0501000000051505003F0100
rs4834154	4	4q28.1	NA	1.55e-06	0.374625	Diouf	-0.833326	126915904	C	G/T	RSPOS=126915904;dbSNPBuildID=111;SAO=0;GMAF=0.369609;VC=snp;VLD;VP=0501000000051501003F0100
rs6831218	4	4q28.1	NA	1.55e-06	0.374625	Diouf	-0.833326	126905092	T	C	RSPOS=126905092;dbSNPBuildID=116;SAO=0;GMAF=0.369808;VC=snp;VLD;VP=0501000000051501003F0100
rs6844304	4	4q28.1	NA	1.55e-06	0.374625	Diouf	-0.833326	126892853	G	T	RSPOS=126892853;dbSNPBuildID=116;SAO=0;GMAF=0.372404;VC=snp;VLD;VP=0501000000051501003F0100
rs6848548	4	4q28.1	NA	1.55e-06	0.374625	Diouf	-0.833326	126904557	G	A	RSPOS=126904557;dbSNPBuildID=116;SAO=0;GMAF=0.369808;VC=snp;VLD;VP=0501000000051505003F0100
rs6856247	4	4q28.1	NA	1.55e-06	0.374625	Diouf	-0.833326	126900192	C	T	RSPOS=126900192;dbSNPBuildID=116;SAO=0;GMAF=0.372005;VC=snp;VLD;VP=0501000000051501003E0100
rs7655752	4	4q28.1	NA	1.55e-06	0.374625	Diouf	-0.833326	126896909	T	A	RSPOS=126896909;dbSNPBuildID=116;SAO=0;GMAF=0.372404;VC=snp;VLD;VP=0501000000051501003F0100
rs7656539	4	4q28.1	NA	1.55e-06	0.374625	Diouf	-0.833326	126897242	T	C	RSPOS=126897242;dbSNPBuildID=116;SAO=0;GMAF=0.370008;VC=snp;VLD;VP=0501000000051501003F0100
rs7698395	4	4q28.1	NA	1.55e-06	0.374625	Diouf	-0.833326	126900427	C	T	RSPOS=126900427;dbSNPBuildID=116;SAO=0;GMAF=0.372005;VC=snp;VLD;VP=0501000000051501003F0100
rs13124612	4	4q28.1	NA	1.68e-06	0.373742	Diouf	-0.839824	126913124	A	C	RSPOS=126913124;dbSNPBuildID=121;SAO=0;GMAF=0.373003;VC=snp;VLD;VP=0501000000051501003F0100
rs13125496	4	4q28.1	NA	1.68e-06	0.373742	Diouf	-0.839824	126913505	C	G	RSPOS=126913505;dbSNPBuildID=121;SAO=0;GMAF=0.370807;VC=snp;VLD;VP=0501000000051501003F0100
rs13151401	4	4q28.1	NA	1.68e-06	0.373742	Diouf	-0.839824	126912920	T	C	RSPOS=126912920;dbSNPBuildID=121;SAO=0;GMAF=0.371006;VC=snp;VLD;VP=0501000000051501003F0100
rs11098893	4	4q28.1	NA	2.11e-06	0.31337	Diouf	-0.808019	126788704	A	G	RSPOS=126788704;dbSNPBuildID=120;SAO=0;GMAF=0.284345;VC=snp;VLD;VP=0501000000051505003F0100
rs1503623	4	4q28.1	NA	2.11e-06	0.31337	Diouf	-0.808019	126780354	T	C	RSPOS=126780354;dbSNPBuildID=88;SAO=0;GMAF=0.284744;VC=snp;VLD;VP=0501000000051501003E0100
rs13149848	4	4q28.1	NA	2.86e-06	0.374352	Diouf	-0.794337	126918174	T	C	RSPOS=126918174;dbSNPBuildID=121;SAO=0;GMAF=0.371006;VC=snp;VLD;VP=0501000000051501003F0100
rs13111315	4	4q28.1	NA	3.18e-06	0.403904	Diouf	-0.69202	126934518	C	A	RSPOS=126934518;dbSNPBuildID=121;SAO=0;GMAF=0.442692;VC=snp;VLD;VP=0501000000051701003E0100
rs2391099	4	4q28.1	NA	3.23e-06	0.455364	Diouf	-0.80011	126805423	T	C	RSPOS=126805423;RV;dbSNPBuildID=100;SAO=0;GMAF=0.290935;VC=snp;VLD;VP=0501000000051501003F0100
rs1995907	4	4q28.1	NA	3.85e-06	0.375205	Diouf	-0.783171	126941222	A	G	RSPOS=126941222;dbSNPBuildID=92;SAO=0;GMAF=0.373602;VC=snp;VLD;VP=0501000000051505003F0100
rs7678163	4	4q28.1	NA	5.11e-06	0.364489	Diouf	-0.814973	126896980	G	A	RSPOS=126896980;dbSNPBuildID=116;SAO=0;GMAF=0.370607;VC=snp;VLD;VP=0501000000051501003F0100
rs4834152	4	4q28.1	NA	5.29e-06	0.353262	Diouf	-0.813257	126890400	T	C	RSPOS=126890400;dbSNPBuildID=111;SAO=0;GMAF=0.364018;VC=snp;VLD;VP=0501000000051501003E0100
rs4397007	4	4q28.1	NA	5.92e-06	0.380835	Diouf	-0.720876	126873270	T	C	RSPOS=126873270;dbSNPBuildID=111;SAO=0;GMAF=0.430312;VC=snp;VLD;VP=050100000005170100360100
rs11098902	4	4q28.1	NA	6.07e-06	0.408101	Diouf	-0.70856	126896969	C	T	RSPOS=126896969;dbSNPBuildID=120;SAO=0;GMAF=0.46266;VC=snp;VLD;VP=0501000000051701003E0100
rs1588463	4	4q28.1	NA	6.07e-06	0.408101	Diouf	-0.70856	126893317	G	A	RSPOS=126893317;dbSNPBuildID=88;SAO=0;GMAF=0.46246;VC=snp;VLD;VP=0501000000051701003F0100
rs4618330	4	4q28.1	NA	6.39e-06	0.357801	Diouf	-0.749562	126757231	A	G	RSPOS=126757231;dbSNPBuildID=116;SAO=0;GMAF=0.309704;VC=snp;VLD;VP=0501000000051505003E0100
rs1157308	4	4q28.1	NA	6.55e-06	0.360326	Diouf	-0.745107	126761599	A	T	RSPOS=126761599;dbSNPBuildID=87;SAO=0;GMAF=0.333067;VC=snp;VLD;VP=0501000000051501003F0100
rs6812442	4	4q28.1	NA	6.55e-06	0.360326	Diouf	-0.745107	126760446	C	T	RSPOS=126760446;dbSNPBuildID=116;SAO=0;GMAF=0.333267;VC=snp;VLD;VP=0501000000051501003E0100
rs11723829	4	4q28.1	NA	6.57e-06	0.445679	Diouf	-0.777039	126934899	A	G	RSPOS=126934899;dbSNPBuildID=120;SAO=0;GMAF=0.375399;VC=snp;VLD;VP=0501000000051701003E0100
rs17011876	4	4q28.1	NA	6.57e-06	0.3707	Diouf	-0.777039	126940044	T	C	RSPOS=126940044;dbSNPBuildID=123;SAO=0;GMAF=0.375399;VC=snp;VLD;VP=0501000000051501003E0100
rs1877072	4	4q28.1	NA	6.57e-06	0.3707	Diouf	-0.777039	126938191	T	C	RSPOS=126938191;dbSNPBuildID=92;SAO=0;GMAF=0.375599;VC=snp;VLD;VP=0501000000051501003F0100
rs13135503	4	4q28.1	NA	6.92e-06	0.352136	Diouf	-0.808791	126886079	T	C	RSPOS=126886079;dbSNPBuildID=121;SAO=0;GMAF=0.358626;VC=snp;VLD;VP=0501000000051501003E0100
rs7677910	4	4q28.1	NA	6.92e-06	0.352136	Diouf	-0.808791	126887888	T	A	RSPOS=126887888;dbSNPBuildID=116;SAO=0;GMAF=0.365415;VC=snp;VLD;VP=0501000000051501003F0100
rs11732835	4	4q28.1	NA	7.13e-06	0.360292	Diouf	-0.798255	126860109	C	G	RSPOS=126860109;dbSNPBuildID=120;SAO=0;GMAF=0.395567;VC=snp;VLD;VP=0501000000051701003E0100
rs13104202	4	4q28.1	NA	7.13e-06	0.360292	Diouf	-0.798255	126860822	T	C	RSPOS=126860822;dbSNPBuildID=121;SAO=0;GMAF=0.395168;VC=snp;VLD;VP=0501000000051705003F0100
rs13148797	4	4q28.1	NA	7.13e-06	0.360292	Diouf	-0.798255	126869154	A	G	RSPOS=126869154;dbSNPBuildID=121;SAO=0;GMAF=0.399161;VC=snp;VLD;VP=0501000000051705003F0100
rs4365742	4	4q28.1	NA	7.78e-06	0.330228	Diouf	-0.789467	126867713	T	G	RSPOS=126867713;dbSNPBuildID=111;SAO=0;GMAF=0.390176;VC=snp;VLD;VP=0501000000051701003E0100
rs4599427	4	4q28.1	NA	7.78e-06	0.330228	Diouf	-0.789467	126868060	A	T	RSPOS=126868060;dbSNPBuildID=111;SAO=0;GMAF=0.388578;VC=snp;VLD;VP=0501000000051701003F0100
rs1604721	4	4q28.1	NA	7.91e-06	0.351863	Diouf	-0.791306	126871664	T	C	RSPOS=126871664;dbSNPBuildID=88;SAO=0;GMAF=0.399161;VC=snp;VLD;VP=0501000000051701003F0100
rs2048379	4	4q28.1	NA	8.35e-06	0.365923	Diouf	-0.74048	126922394	G	A	RSPOS=126922394;dbSNPBuildID=94;SAO=0;GMAF=0.363219;VC=snp;VLD;VP=050100000005150500370100
rs11098905	4	4q28.1	NA	8.48e-06	0.364797	Diouf	-0.740291	126927913	G	A	RSPOS=126927913;dbSNPBuildID=120;SAO=0;GMAF=0.361821;VC=snp;VLD;VP=050100000005150100370100
rs11721464	4	4q28.1	NA	8.48e-06	0.364797	Diouf	-0.740291	126939777	G	A	RSPOS=126939777;dbSNPBuildID=120;SAO=0;GMAF=0.363419;VC=snp;VLD;VP=0501000000051501003F0100
rs12504419	4	4q28.1	NA	8.48e-06	0.364797	Diouf	-0.740291	126926683	G	T	RSPOS=126926683;dbSNPBuildID=120;SAO=0;GMAF=0.361422;VC=snp;VLD;VP=0501000000051501003F0100
rs12512914	4	4q28.1	NA	8.48e-06	0.364797	Diouf	-0.740291	126927405	A	G	RSPOS=126927405;dbSNPBuildID=120;SAO=0;GMAF=0.363419;VC=snp;VLD;VP=0501000000051501003F0100
rs13101381	4	4q28.1	NA	8.48e-06	0.364797	Diouf	-0.740291	126945614	C	G	RSPOS=126945614;dbSNPBuildID=121;SAO=0;GMAF=0.361821;VC=snp;VLD;VP=0501000000051505003F0100
rs10462047	5	5p12	NA	9.62e-06	0.463179	Diouf	-0.690898	43258358	A	C	RSPOS=43258358;GENEINFO=167359:NIM1K;dbSNPBuildID=119;SAO=0;GMAF=0.478834;VC=snp;VLD;VP=0501000800051701003E0100
rs818119	5	5p13.3	NA	8.19e-06	0.223205	Diouf	1.19777	32623600	A	G	RSPOS=32623600;dbSNPBuildID=86;SAO=0;GMAF=0.0982428;VC=snp;VLD;VP=050100000005150100360100
rs10065203	5	5p15.2	2.5	4.24e-06	0.4	Leandro-García	NA	14393512	C	T	RSPOS=14393512;GENEINFO=7204:TRIO;dbSNPBuildID=119;SAO=0;GMAF=0.179313;VC=snp;VLD;VP=050128080005150502370101
rs275456	5	5p15.31	2.3	3.31e-06	0.24	Leandro-García	NA	6813824	G	T	RSPOS=6813824;RV;dbSNPBuildID=79;SAO=0;GMAF=0.216254;VC=snp;VLD;VP=050128000005150502370101
rs6875477	5	5p15.33	1.67	2.01e-06	0.49	Schneider	NA	2533503	A	G	RSPOS=2533503;dbSNPBuildID=116;SAO=0;GMAF=0.339856;VC=snp;VLD;VP=0501000000051705003F0100
rs1566691	5	5p15.33	3.637	3.63e-06	0.057	Hertz	NA	3727065	A	G	RSPOS=3727065;RV;dbSNPBuildID=88;SAO=0;GMAF=0.116414;VC=snp;VLD;VP=0501000000051505003E0100
rs13355394	5	5q14.1	NA	4.72e-07	0.478833	Diouf	-1.15736	80222630	T	C	RSPOS=80222630;GENEINFO=256987:SERINC5;dbSNPBuildID=121;SAO=0;GMAF=0.499002;VC=snp;VLD;VP=050100080005170100360100
rs10474611	5	5q14.1	NA	9.02e-07	0.476658	Diouf	-1.08828	80226184	A	C/T	RSPOS=80226184;GENEINFO=256987:SERINC5;dbSNPBuildID=119;SAO=0;VC=snp;VLD;VP=0501000800050701001E0100
rs4704640	5	5q14.1	NA	9.02e-07	0.476658	Diouf	-1.08828	80224383	G	A	RSPOS=80224383;GENEINFO=256987:SERINC5;dbSNPBuildID=111;SAO=0;GMAF=0.457069;VC=snp;VLD;VP=050100080005170100360100
rs1035354	5	5q14.1	NA	3.46e-06	0.495197	Diouf	-1.0185	80229750	G	A	RSPOS=80229750;GENEINFO=256987:SERINC5;dbSNPBuildID=86;SAO=0;GMAF=0.452676;VC=snp;VLD;VP=0501000800051505003E0100
rs1964285	5	5q14.1	NA	3.46e-06	0.495197	Diouf	-1.0185	80230193	A	G	RSPOS=80230193;GENEINFO=256987:SERINC5;dbSNPBuildID=92;SAO=0;GMAF=0.465056;VC=snp;VLD;VP=0501000800051701003E0100
rs7714082	5	5q14.1	NA	3.46e-06	0.495197	Diouf	-1.0185	80230301	A	T	RSPOS=80230301;GENEINFO=256987:SERINC5;dbSNPBuildID=116;SAO=0;GMAF=0.451677;VC=snp;VLD;VP=0501000800051701003E0100
rs10041920	5	5q14.1	NA	4.11e-06	0.495222	Diouf	-0.946865	80229545	A	G	RSPOS=80229545;GENEINFO=256987:SERINC5;dbSNPBuildID=119;SAO=0;GMAF=0.452476;VC=snp;VLD;VP=0501000800051701003E0100
rs10041936	5	5q14.1	NA	4.11e-06	0.495222	Diouf	-0.946865	80229549	A	C	RSPOS=80229549;GENEINFO=256987:SERINC5;dbSNPBuildID=119;SAO=0;GMAF=0.452476;VC=snp;VLD;VP=0501000800051701003E0100
rs10042497	5	5q14.1	NA	4.11e-06	0.495222	Diouf	-0.946865	80229390	T	A	RSPOS=80229390;GENEINFO=256987:SERINC5;dbSNPBuildID=119;SAO=0;GMAF=0.454273;VC=snp;VLD;VP=0501000800051701003F0100
rs10070183	5	5q23.2	NA	2.77e-06	0.395509	Diouf	-0.835596	124521298	C	A/G	RSPOS=124521298;dbSNPBuildID=119;SAO=0;GMAF=0.338458;VC=snp;VLD;VP=0501000000051701003E0100
rs12153355	5	5q23.2	NA	2.77e-06	0.395509	Diouf	-0.835596	124520611	C	T	RSPOS=124520611;dbSNPBuildID=120;SAO=0;GMAF=0.347244;VC=snp;VLD;VP=050100000005170100360100
rs12153660	5	5q23.2	NA	2.77e-06	0.395509	Diouf	-0.835596	124520813	T	G	RSPOS=124520813;dbSNPBuildID=120;SAO=0;GMAF=0.345248;VC=snp;VLD;VP=050100000005170100360100
rs4454049	5	5q23.2	NA	2.77e-06	0.395509	Diouf	-0.835596	124518725	C	A	RSPOS=124518725;dbSNPBuildID=111;SAO=0;GMAF=0.34385;VC=snp;VLD;VP=0501000000051705003E0100
rs4836094	5	5q23.2	NA	2.77e-06	0.395509	Diouf	-0.835596	124521517	C	T	RSPOS=124521517;dbSNPBuildID=111;SAO=0;GMAF=0.338858;VC=snp;VLD;VP=0501000000051700003E0100
rs80146384	5	5q23.2	5.011	7.21e-06	0.2576	García-Sanz	NA	123089357	A	G	RSPOS=123089357;GENEINFO=105379152:LOC105379152|93166:PRDM6;dbSNPBuildID=131;SAO=0;GMAF=0.125799;VC=snp;VLD;VP=0501004A0005170400360100
rs6883838	5	5q31.1	4.958	5.91e-06	0.4611	Komatsu	NA	136207989	C	A/T	RSPOS=136207989;dbSNPBuildID=116;SAO=0;GMAF=0.459065;VC=snp;VLD;VP=0501000000051705003F0100
rs10073460	5	5q31.1	NA	8.16e-06	0.0729467	Diouf	1.07399	133791275	C	T	RSPOS=133791275;GENEINFO=23105:FSTL4;dbSNPBuildID=119;SAO=0;GMAF=0.113618;VC=snp;VLD;VP=0501000800051505003E0100
rs11740657	5	5q31.1	2.776	8.78e-06	0.092	Hertz	NA	136245971	G	A	RSPOS=136245971;GENEINFO=106478968:TRPC7-AS2|57113:TRPC7;dbSNPBuildID=120;SAO=0;GMAF=0.110224;VC=snp;VLD;VP=050100080005150500370100
rs1022539	6	6p12.1	NA	4.03e-06	0.38592	Diouf	-1.19003	56194557	A	G	RSPOS=56194557;GENEINFO=81578:COL21A1;dbSNPBuildID=86;SAO=0;GMAF=0.314696;VC=snp;VLD;VP=0501000800051705003F0100
rs10484991	6	6p12.1	NA	6.72e-06	0.393462	Diouf	1.2388	54705226	G	C	RSPOS=54705226;GENEINFO=107986606:LOC107986606;dbSNPBuildID=119;SAO=0;GMAF=0.0740815;VC=snp;VLD;VP=0501000800051505003F0100
rs17140129	6	6p25.1	14.45	1.37e-05	0.21	Won	NA	5298129	A	G	NA
rs2163939	7	7p12.3	NA	8.42e-06	0.310231	Diouf	-1.03973	48434392	G	T	RSPOS=48434392;RV;GENEINFO=154664:ABCA13;dbSNPBuildID=96;SAO=0;GMAF=0.326078;VC=snp;VLD;VP=0501000800051701003E0100
rs58275184	7	7p14.1	NA	8.97e-06	0.0846663	Diouf	-2.30643	40635573	C	A	RSPOS=40635573;GENEINFO=79783:SUGCT;dbSNPBuildID=129;SAO=0;GMAF=0.0714856;VC=snp;VLD;VP=0501000800051501003E0100
rs12699683	7	7p21.2	3.7	6.61e-06	0.09	Leandro-García	NA	15093502	G	T	RSPOS=15093502;dbSNPBuildID=121;SAO=0;GMAF=0.0980431;VC=snp;VLD;VP=050128000005150502370100
rs6970118	7	7q21.3	2.23	5.67e-06	0.09	Schneider	NA	93884101	A	G	RSPOS=93884101;dbSNPBuildID=116;SAO=0;GMAF=0.126597;VC=snp;VLD;VP=0501000000051505003F0100
rs10243038	7	7q21.3	2.17	9.15e-06	0.1	Schneider	NA	93825694	T	C	RSPOS=93825694;dbSNPBuildID=119;SAO=0;GMAF=0.0952476;VC=snp;VLD;VP=050100000005150500370100
rs10268835	7	7q31.1	NA	7.95e-06	0.17455	Diouf	-2.40269	107875486	G	A	RSPOS=107875486;GENEINFO=105375445:LOC105375445;dbSNPBuildID=119;SAO=0;GMAF=0.253594;VC=snp;VLD;VP=0501000200051705003F0100
rs4541825	7	7q31.1	NA	7.99e-06	0.164995	Diouf	-2.43006	107859033	C	T	RSPOS=107859033;GENEINFO=105375444:LOC105375444;dbSNPBuildID=111;SAO=0;GMAF=0.244409;VC=snp;VLD;VP=0501000800051701003F0100
rs58435695	7	7q31.1	NA	7.99e-06	0.164995	Diouf	-2.43006	107858512	C	T	RSPOS=107858512;GENEINFO=105375444:LOC105375444;dbSNPBuildID=129;SAO=0;GMAF=0.241214;VC=snp;VLD;VP=0501000800051704003E0100
rs56238860	7	7q31.1	NA	8.19e-06	0.163124	Diouf	-2.42953	107859153	C	A	RSPOS=107859153;GENEINFO=105375444:LOC105375444;dbSNPBuildID=129;SAO=0;GMAF=0.244409;VC=snp;VLD;VP=0501000800051704003E0100
rs61096250	7	7q31.1	NA	8.19e-06	0.163124	Diouf	-2.42953	107858417	T	C	RSPOS=107858417;GENEINFO=105375444:LOC105375444;dbSNPBuildID=129;SAO=0;GMAF=0.242612;VC=snp;VLD;VP=0501000800051700003E0100
rs57860394	7	7q31.1	NA	8.6e-06	0.197891	Diouf	-1.9458	107867730	T	C	RSPOS=107867730;GENEINFO=105375444:LOC105375444;dbSNPBuildID=129;SAO=0;GMAF=0.282748;VC=snp;VLD;VP=0501000800051701003E0100
rs10090117	8	8p22	2.4	4.21e-06	0.21	Leandro-García	NA	18523725	T	C	RSPOS=18523725;dbSNPBuildID=119;SAO=0;GMAF=0.189097;VC=snp;VLD;VP=0501280000051705023F0100
rs4737264	8	8q12.1	1.68	1.91e-06	0.24	Baldwin	NA	55198762	A	C	RSPOS=55198762;GENEINFO=114786:XKR4;dbSNPBuildID=111;SAO=0;GMAF=0.149361;VC=snp;VLD;VP=0501280800051705003F0100
rs4332128	8	8q12.3	NA	4.02e-06	0.349845	Diouf	-1.22327	62855032	C	A	RSPOS=62855032;GENEINFO=286183:NKAIN3;dbSNPBuildID=116;SAO=0;GMAF=0.482628;VC=snp;VLD;VP=0501000800051701003E0100
rs899680	8	8q12.3	NA	4.02e-06	0.349845	Diouf	-1.22327	62856172	G	A	RSPOS=62856172;RV;GENEINFO=286183:NKAIN3;dbSNPBuildID=92;SAO=0;GMAF=0.483227;VC=snp;VLD;VP=0501000800051705003F0100
rs13259245	8	8q12.3	NA	5.16e-06	0.348713	Diouf	-1.21829	62839911	C	T	RSPOS=62839911;GENEINFO=286183:NKAIN3;dbSNPBuildID=121;SAO=0;GMAF=0.483027;VC=snp;VLD;VP=0501000800051701003E0100
rs4351410	8	8q12.3	NA	5.16e-06	0.348713	Diouf	-1.21829	62841259	C	T	RSPOS=62841259;GENEINFO=286183:NKAIN3;dbSNPBuildID=120;SAO=0;GMAF=0.483027;VC=snp;VLD;VP=0501000800051701003E0100
rs4358793	8	8q12.3	NA	5.16e-06	0.348713	Diouf	-1.21829	62842725	A	T	RSPOS=62842725;GENEINFO=286183:NKAIN3;dbSNPBuildID=126;SAO=0;GMAF=0.482827;VC=snp;VLD;VP=0501000800051701003F0100
rs4568616	8	8q12.3	NA	5.16e-06	0.348713	Diouf	-1.21829	62844615	G	C	RSPOS=62844615;GENEINFO=286183:NKAIN3;dbSNPBuildID=121;SAO=0;GMAF=0.482628;VC=snp;VLD;VP=0501000800051701003E0100
rs4604421	8	8q12.3	NA	5.16e-06	0.348713	Diouf	-1.21829	62844278	G	A	RSPOS=62844278;GENEINFO=286183:NKAIN3;dbSNPBuildID=120;SAO=0;GMAF=0.482827;VC=snp;VLD;VP=0501000800051705003F0101
rs9332437	8	8q12.3	NA	5.16e-06	0.348713	Diouf	-1.21829	62840182	C	T	RSPOS=62840182;GENEINFO=286183:NKAIN3;dbSNPBuildID=119;SAO=0;GMAF=0.482628;VC=snp;VLD;VP=0501280800051705003F0100
rs4237065	8	8q12.3	NA	8.87e-06	0.405297	Diouf	1.23848	62935638	C	A	RSPOS=62935638;GENEINFO=286183:NKAIN3;dbSNPBuildID=111;SAO=0;GMAF=0.259984;VC=snp;VLD;VP=0501000800051701003E0100
rs6472061	8	8q12.3	NA	9.87e-06	0.397379	Diouf	1.23909	62937529	C	G	RSPOS=62937529;GENEINFO=286183:NKAIN3;dbSNPBuildID=116;SAO=0;GMAF=0.257388;VC=snp;VLD;VP=0501000800051701003E0100
rs10958051	8	8q21.13	NA	5.66e-06	0.346608	Diouf	-0.891229	81890444	T	A/G	RSPOS=81890444;dbSNPBuildID=120;SAO=0;GMAF=0.308307;VC=snp;VLD;VP=0501000000051501003E0100
rs7818688	8	8q22.1	NA	5.03e-07	0.13377	Diouf	1.53015	95011854	C	A/G	RSPOS=95011854;GENEINFO=137682:NDUFAF6;dbSNPBuildID=116;SAO=0;GMAF=0.102636;VC=snp;VLD;VP=0501280800051501023E0100
rs7832570	8	8q22.1	NA	5.03e-07	0.210244	Diouf	1.53015	95011567	A	T	RSPOS=95011567;GENEINFO=137682:NDUFAF6;dbSNPBuildID=116;SAO=0;GMAF=0.0992412;VC=snp;VLD;VP=0501000800051501003E0100
rs28406132	8	8q22.1	NA	7.28e-07	0.139674	Diouf	1.50468	95018149	C	T	RSPOS=95018149;GENEINFO=137682:NDUFAF6;dbSNPBuildID=125;SAO=0;GMAF=0.0992412;VC=snp;VLD;VP=0501000800051501003E0100
rs16917224	8	8q22.1	NA	2.1e-06	0.144451	Diouf	1.44444	95017882	T	C	RSPOS=95017882;GENEINFO=137682:NDUFAF6;dbSNPBuildID=123;SAO=0;GMAF=0.104633;VC=snp;VLD;VP=0501000800051501003F0100
rs28651964	8	8q22.1	NA	2.1e-06	0.141926	Diouf	1.44444	95014553	C	T	RSPOS=95014553;GENEINFO=137682:NDUFAF6;dbSNPBuildID=125;SAO=0;GMAF=0.104633;VC=snp;VLD;VP=0501000800051501003E0100
rs9297950	8	8q22.1	NA	2.1e-06	0.141926	Diouf	1.44444	95013431	A	G	RSPOS=95013431;GENEINFO=137682:NDUFAF6;dbSNPBuildID=119;SAO=0;GMAF=0.104633;VC=snp;VLD;VP=0501000800051505003F0100
rs4734378	8	8q22.1	NA	6.9e-06	0.125341	Diouf	1.07422	97903598	A	G	RSPOS=97903598;GENEINFO=4147:MATN2;dbSNPBuildID=111;SAO=0;GMAF=0.141374;VC=snp;VLD;VP=0501000800051501003F0100
rs10111300	8	8q22.1	NA	7.1e-06	0.144178	Diouf	1.39055	95013403	C	G	RSPOS=95013403;GENEINFO=137682:NDUFAF6;dbSNPBuildID=119;SAO=0;GMAF=0.11881;VC=snp;VLD;VP=0501000800051501003F0100
rs10110635	8	8q22.1	NA	9.97e-06	0.146762	Diouf	1.36172	95012841	C	A	RSPOS=95012841;GENEINFO=137682:NDUFAF6;dbSNPBuildID=119;SAO=0;GMAF=0.126597;VC=snp;VLD;VP=0501000800051705003E0100
rs11786380	8	8q22.1	NA	9.97e-06	0.146762	Diouf	1.36172	95015908	A	G	RSPOS=95015908;GENEINFO=137682:NDUFAF6;dbSNPBuildID=120;SAO=0;GMAF=0.11901;VC=snp;VLD;VP=0501000800051501003E0100
rs6469148	8	8q23.1	NA	5.01e-06	0.260615	Diouf	-1.16014	107769784	G	A	RSPOS=107769784;dbSNPBuildID=116;SAO=0;GMAF=0.348043;VC=snp;VLD;VP=0501000000051701003E0100
rs13265960	8	8q24.12	NA	1.18e-07	0.465738	Diouf	-1.28071	120588758	G	A	RSPOS=120588758;GENEINFO=6641:SNTB1;dbSNPBuildID=121;SAO=0;GMAF=0.340455;VC=snp;VLD;VP=0501000800051705003F0100
rs11774895	8	8q24.12	NA	2.08e-07	0.462087	Diouf	-1.21645	120589900	A	C	RSPOS=120589900;GENEINFO=6641:SNTB1;dbSNPBuildID=120;SAO=0;GMAF=0.333067;VC=snp;VLD;VP=0501000800051701003F0100
rs11782035	8	8q24.12	NA	4.42e-07	0.468537	Diouf	-1.18221	120584847	C	G	RSPOS=120584847;GENEINFO=6641:SNTB1;dbSNPBuildID=120;SAO=0;GMAF=0.33746;VC=snp;VLD;VP=0501000800051701003E0100
rs12678023	8	8q24.12	NA	5.03e-07	0.13377	Diouf	1.24072	120111255	G	A	RSPOS=120111255;dbSNPBuildID=120;SAO=0;GMAF=0.237021;VC=snp;VLD;VP=0501000000051705003F0100
rs7827008	8	8q24.12	NA	5.08e-07	0.210739	Diouf	1.24037	120118042	A	T	RSPOS=120118042;dbSNPBuildID=116;SAO=0;GMAF=0.237021;VC=snp;VLD;VP=0501000000051701003E0100
rs10955954	8	8q24.12	NA	6.11e-07	0.207719	Diouf	1.21136	120095813	A	G	RSPOS=120095813;GENEINFO=105375730:LOC105375730;dbSNPBuildID=120;SAO=0;GMAF=0.236222;VC=snp;VLD;VP=0501000800051701003F0100
rs7826920	8	8q24.12	NA	6.16e-07	0.208213	Diouf	1.21102	120108771	T	C	RSPOS=120108771;GENEINFO=105375730:LOC105375730;dbSNPBuildID=116;SAO=0;GMAF=0.237021;VC=snp;VLD;VP=0501000000051701003F0100
rs13248824	8	8q24.12	NA	6.23e-07	0.466011	Diouf	-1.12201	120579855	T	C	RSPOS=120579855;GENEINFO=6641:SNTB1;dbSNPBuildID=121;SAO=0;GMAF=0.333067;VC=snp;VLD;VP=0501000800051505003F0100
rs35721503	8	8q24.12	NA	2.14e-06	0.467684	Diouf	-1.02227	120580796	T	C	RSPOS=120580796;GENEINFO=6641:SNTB1;dbSNPBuildID=126;SAO=0;GMAF=0.340056;VC=snp;VLD;VP=0501000800051701003E0100
rs12386849	8	8q24.12	NA	3.11e-06	0.266994	Diouf	1.43681	120028806	C	T	RSPOS=120028806;GENEINFO=64798:DEPTOR;dbSNPBuildID=120;SAO=0;GMAF=0.275559;VC=snp;VLD;VP=050100080005170100360100
rs12542032	8	8q24.12	NA	3.11e-06	0.266994	Diouf	1.43681	120030818	C	G	RSPOS=120030818;GENEINFO=64798:DEPTOR;dbSNPBuildID=120;SAO=0;GMAF=0.269369;VC=snp;VLD;VP=0501000800051701003E0100
rs7817522	8	8q24.12	NA	3.11e-06	0.266994	Diouf	1.43681	120028312	C	T	RSPOS=120028312;GENEINFO=64798:DEPTOR;dbSNPBuildID=116;SAO=0;GMAF=0.277756;VC=snp;VLD;VP=050100080005170100360100
rs4515597	8	8q24.12	NA	5.11e-06	0.40892	Diouf	-1.00008	120575788	C	G	RSPOS=120575788;GENEINFO=6641:SNTB1;dbSNPBuildID=111;SAO=0;GMAF=0.338059;VC=snp;VLD;VP=0501000800051701003E0100
rs4588897	8	8q24.12	NA	8.38e-06	0.18672	Diouf	1.23793	120126903	A	G	RSPOS=120126903;GENEINFO=7373:COL14A1;dbSNPBuildID=111;SAO=0;GMAF=0.180112;VC=snp;VLD;VP=0501000800051505003F0100
rs4871041	8	8q24.12	NA	8.38e-06	0.18672	Diouf	1.23793	120124345	C	T	RSPOS=120124345;GENEINFO=7373:COL14A1;dbSNPBuildID=111;SAO=0;GMAF=0.180112;VC=snp;VLD;VP=0501000200051505003F0100
rs4871037	8	8q24.12	NA	8.95e-06	0.376706	Diouf	1.22674	120111803	A	G	RSPOS=120111803;dbSNPBuildID=111;SAO=0;GMAF=0.180911;VC=snp;VLD;VP=0501000000051501003F0100
rs4504680	8	8q24.12	NA	9.02e-06	0.184195	Diouf	1.22632	120119936	T	C	RSPOS=120119936;dbSNPBuildID=111;SAO=0;GMAF=0.180911;VC=snp;VLD;VP=0501000000051501003F0100
rs4871040	8	8q24.12	NA	9.02e-06	0.184195	Diouf	1.22632	120119372	A	G	RSPOS=120119372;dbSNPBuildID=111;SAO=0;GMAF=0.180911;VC=snp;VLD;VP=0501000000051501003E0100
rs10086829	8	8q24.12	NA	9.51e-06	0.202477	Diouf	1.23881	120136890	G	A	RSPOS=120136890;GENEINFO=7373:COL14A1;dbSNPBuildID=119;SAO=0;GMAF=0.219649;VC=snp;VLD;VP=050100080005170100360100
rs16905278	8	8q24.22	NA	2.45e-06	0.280292	Diouf	-2.02443	135039706	G	A	RSPOS=135039706;dbSNPBuildID=123;SAO=0;GMAF=0.290136;VC=snp;VLD;VP=0501000000051705003F0100
rs58353833	8	8q24.22	NA	3.61e-06	0.270453	Diouf	-1.88688	135039315	T	C	RSPOS=135039315;dbSNPBuildID=129;SAO=0;GMAF=0.289936;VC=snp;VLD;VP=0501000000051701003E0100
rs6982936	8	8q24.22	NA	3.88e-06	0.268111	Diouf	-2.21236	135039976	C	G	RSPOS=135039976;dbSNPBuildID=116;SAO=0;GMAF=0.290335;VC=snp;VLD;VP=0501000000051701003F0100
rs7024003	9	9p13.3	NA	5.1e-07	0.230258	Diouf	1.68946	36256814	T	C	RSPOS=36256814;GENEINFO=10020:GNE|102724322:LOC102724322;dbSNPBuildID=116;SAO=0;GMAF=0.327676;VC=snp;VLD;VP=0501000A00051705003E0100
rs7024380	9	9p13.3	NA	5.1e-07	0.230258	Diouf	1.68946	36253111	A	G	RSPOS=36253111;GENEINFO=10020:GNE;dbSNPBuildID=116;SAO=0;GMAF=0.327476;VC=snp;VLD;VP=050100080005170100360100
rs10972806	9	9p13.3	NA	1.23e-06	0.235062	Diouf	1.62472	36253829	C	T	RSPOS=36253829;GENEINFO=10020:GNE;dbSNPBuildID=120;SAO=0;GMAF=0.341853;VC=snp;VLD;VP=050100080005170100360100
rs4879967	9	9p13.3	NA	1.23e-06	0.235062	Diouf	1.62472	36259290	C	A	RSPOS=36259290;GENEINFO=10020:GNE|102724322:LOC102724322;dbSNPBuildID=111;SAO=0;GMAF=0.328075;VC=snp;VLD;VP=0501000A00051701003E0100
rs7036270	9	9p13.3	NA	1.45e-06	0.236486	Diouf	1.62974	36261114	A	G	RSPOS=36261114;GENEINFO=10020:GNE|102724322:LOC102724322;dbSNPBuildID=116;SAO=0;GMAF=0.327077;VC=snp;VLD;VP=0501000800051705003F0100
rs10972821	9	9p13.3	NA	1.62e-06	0.250136	Diouf	1.62976	36273064	G	A	RSPOS=36273064;GENEINFO=10020:GNE|102724322:LOC102724322;dbSNPBuildID=120;SAO=0;GMAF=0.332468;VC=snp;VLD;VP=0501000800051705003F0100
rs4878647	9	9p13.3	NA	1.62e-06	0.23536	Diouf	1.62976	36268254	A	T	RSPOS=36268254;GENEINFO=10020:GNE|102724322:LOC102724322;dbSNPBuildID=111;SAO=0;GMAF=0.330871;VC=snp;VLD;VP=0501000800051701003E0100
rs4879969	9	9p13.3	NA	1.62e-06	0.23536	Diouf	1.62976	36265801	C	A	RSPOS=36265801;GENEINFO=10020:GNE|102724322:LOC102724322;dbSNPBuildID=111;SAO=0;GMAF=0.330671;VC=snp;VLD;VP=0501000800051701003E0100
rs10758361	9	9p13.3	NA	2.03e-06	0.46881	Diouf	0.99544	36292421	C	A/G	RSPOS=36292421;GENEINFO=102724322:LOC102724322;dbSNPBuildID=120;SAO=0;GMAF=0.285144;VC=snp;VLD;VP=0501000800051701003E0100
rs10738961	9	9p13.3	NA	4.56e-06	0.22688	Diouf	1.54965	36254513	C	T	RSPOS=36254513;GENEINFO=10020:GNE;dbSNPBuildID=120;SAO=0;GMAF=0.319289;VC=snp;VLD;VP=0501000800051701003E0100
rs4879980	9	9p13.3	NA	5.82e-06	0.344868	Diouf	0.952212	36291217	T	C	RSPOS=36291217;GENEINFO=102724322:LOC102724322;dbSNPBuildID=111;SAO=0;GMAF=0.291733;VC=snp;VLD;VP=0501000800051705003F0100
rs10758356	9	9p13.3	NA	5.88e-06	0.153221	Diouf	1.54002	36259984	C	T	RSPOS=36259984;GENEINFO=10020:GNE|102724322:LOC102724322;dbSNPBuildID=120;SAO=0;GMAF=0.319688;VC=snp;VLD;VP=0501000A00051701003E0100
rs4878649	9	9p13.3	NA	6.74e-06	0.222375	Diouf	1.50277	36268387	T	C	RSPOS=36268387;GENEINFO=10020:GNE|102724322:LOC102724322;dbSNPBuildID=111;SAO=0;GMAF=0.310903;VC=snp;VLD;VP=0501000800051701003E0100
rs4879968	9	9p13.3	NA	6.74e-06	0.222375	Diouf	1.50277	36265737	T	C	RSPOS=36265737;GENEINFO=10020:GNE|102724322:LOC102724322;dbSNPBuildID=111;SAO=0;GMAF=0.310503;VC=snp;VLD;VP=050100080005170100360100
rs7035961	9	9p13.3	NA	6.74e-06	0.222375	Diouf	1.50277	36268044	C	G/T	RSPOS=36268044;GENEINFO=10020:GNE|102724322:LOC102724322;dbSNPBuildID=116;SAO=0;GMAF=0.310903;VC=snp;VLD;VP=0501000800051701003E0100
rs10758360	9	9p13.3	NA	7.96e-06	0.351897	Diouf	0.949251	36292203	G	A	RSPOS=36292203;GENEINFO=102724322:LOC102724322;dbSNPBuildID=120;SAO=0;GMAF=0.283946;VC=snp;VLD;VP=0501000800051701003E0100
rs4463516	9	9p21.1	NA	1.19e-07	0.289005	Diouf	1.43571	32867483	G	C	RSPOS=32867483;dbSNPBuildID=111;SAO=0;GMAF=0.317692;VC=snp;VLD;VP=0501280000051701023E0100
rs4878505	9	9p21.1	NA	1.19e-07	0.289005	Diouf	1.43571	32869259	T	G	RSPOS=32869259;dbSNPBuildID=111;SAO=0;GMAF=0.323682;VC=snp;VLD;VP=0501000000051701003F0100
rs10118373	9	9p21.1	NA	1.28e-07	0.28648	Diouf	1.43267	32870560	T	A/G	RSPOS=32870560;dbSNPBuildID=119;SAO=0;GMAF=0.317692;VC=snp;VLD;VP=0501000000051701003F0100
rs10758164	9	9p21.1	NA	1.28e-07	0.28648	Diouf	1.43267	32866288	G	A	RSPOS=32866288;dbSNPBuildID=120;SAO=0;GMAF=0.317093;VC=snp;VLD;VP=0501000000051701003E0100
rs1326919	9	9p21.1	NA	1.28e-07	0.28648	Diouf	1.43267	32867696	G	A	RSPOS=32867696;dbSNPBuildID=88;SAO=0;GMAF=0.317492;VC=snp;VLD;VP=0501000000051701003E0100
rs1326920	9	9p21.1	NA	1.28e-07	0.28648	Diouf	1.43267	32867720	G	C	RSPOS=32867720;dbSNPBuildID=88;SAO=0;GMAF=0.317492;VC=snp;VLD;VP=0501000000051701003E0100
rs1409693	9	9p21.1	NA	1.28e-07	0.28648	Diouf	1.43267	32868573	C	T	RSPOS=32868573;dbSNPBuildID=88;SAO=0;GMAF=0.317692;VC=snp;VLD;VP=0501000000051701003F0100
rs1409694	9	9p21.1	NA	1.28e-07	0.28648	Diouf	1.43267	32868748	T	C	RSPOS=32868748;dbSNPBuildID=88;SAO=0;GMAF=0.317093;VC=snp;VLD;VP=0501000000051701003F0100
rs2031671	9	9p21.1	NA	1.28e-07	0.28648	Diouf	1.43267	32868017	C	T	RSPOS=32868017;dbSNPBuildID=94;SAO=0;GMAF=0.317692;VC=snp;VLD;VP=0501000000051701003F0100
rs2031672	9	9p21.1	NA	1.28e-07	0.28648	Diouf	1.43267	32868059	T	C	RSPOS=32868059;dbSNPBuildID=94;SAO=0;GMAF=0.317692;VC=snp;VLD;VP=0501000000051701003E0100
rs2860094	9	9p21.1	NA	1.28e-07	0.28648	Diouf	1.43267	32869059	T	C	RSPOS=32869059;dbSNPBuildID=100;SAO=0;GMAF=0.318091;VC=snp;VLD;VP=0501000000051701003F0100
rs4626695	9	9p21.1	NA	1.28e-07	0.28648	Diouf	1.43267	32867312	A	G	RSPOS=32867312;dbSNPBuildID=111;SAO=0;GMAF=0.317492;VC=snp;VLD;VP=0501000000051701003E0100
rs6476384	9	9p21.1	NA	1.28e-07	0.28648	Diouf	1.43267	32865612	T	A	RSPOS=32865612;dbSNPBuildID=116;SAO=0;GMAF=0.316893;VC=snp;VLD;VP=0501000000051701003F0100
rs7021305	9	9p21.1	NA	1.28e-07	0.28648	Diouf	1.43267	32867083	A	C	RSPOS=32867083;dbSNPBuildID=116;SAO=0;GMAF=0.317692;VC=snp;VLD;VP=0501000000051701003E0100
rs7021527	9	9p21.1	NA	1.28e-07	0.28648	Diouf	1.43267	32867205	A	G/T	RSPOS=32867205;dbSNPBuildID=116;SAO=0;GMAF=0.317692;VC=snp;VLD;VP=0501000000051701003E0100
rs10813882	9	9p21.1	NA	2.9e-07	0.284227	Diouf	1.40458	32871190	A	G	RSPOS=32871190;dbSNPBuildID=120;SAO=0;GMAF=0.317692;VC=snp;VLD;VP=0501000000051701003E0100
rs10813883	9	9p21.1	NA	2.9e-07	0.284227	Diouf	1.40458	32871199	C	A	RSPOS=32871199;dbSNPBuildID=120;SAO=0;GMAF=0.317692;VC=snp;VLD;VP=0501000000051701003F0100
rs2031674	9	9p21.1	NA	4.05e-07	0.257235	Diouf	1.32741	32873618	T	G	RSPOS=32873618;dbSNPBuildID=94;SAO=0;GMAF=0.286741;VC=snp;VLD;VP=0501000000051701003F0100
rs34692252	9	9p21.1	NA	6.54e-07	0.148444	Diouf	-2.0791	32860086	T	C	RSPOS=32860086;dbSNPBuildID=126;SAO=0;GMAF=0.101038;VC=snp;VLD;VP=050100000005170100360100
rs13289241	9	9p21.1	NA	7.56e-07	0.154655	Diouf	-1.95961	32898282	C	A/T	RSPOS=32898282;GENEINFO=54840:APTX;dbSNPBuildID=121;SAO=0;GMAF=0.120208;VC=snp;VLD;VP=0501000800051501003F0100
rs13301236	9	9p21.1	NA	1.1e-06	0.153529	Diouf	-1.9458	32893442	A	T	RSPOS=32893442;GENEINFO=54840:APTX;dbSNPBuildID=121;SAO=0;GMAF=0.121605;VC=snp;VLD;VP=0501000800051701003F0100
rs13302814	9	9p21.1	NA	1.1e-06	0.153529	Diouf	-1.9458	32893630	T	C	RSPOS=32893630;GENEINFO=54840:APTX;dbSNPBuildID=121;SAO=0;GMAF=0.121406;VC=snp;VLD;VP=0501000800051701003F0100
rs11790671	9	9p21.1	NA	5.88e-06	0.153221	Diouf	-1.91254	32862173	A	G	RSPOS=32862173;dbSNPBuildID=120;SAO=0;GMAF=0.100639;VC=snp;VLD;VP=0501000000051701003F0100
rs16918694	9	9p21.1	NA	5.88e-06	0.225754	Diouf	-1.91254	32865019	C	T	RSPOS=32865019;dbSNPBuildID=123;SAO=0;GMAF=0.100839;VC=snp;VLD;VP=0501000000051505003F0100
rs10811038	9	9p22.1	NA	2.49e-06	0.252935	Diouf	0.811151	18809161	T	G	RSPOS=18809161;GENEINFO=92949:ADAMTSL1;dbSNPBuildID=120;SAO=0;GMAF=0.449281;VC=snp;VLD;VP=0501000800051701003F0100
rs263620	9	9p22.2	NA	1.02e-06	0.19168	Diouf	1.46151	17112141	G	A	RSPOS=17112141;dbSNPBuildID=79;SAO=0;GMAF=0.191294;VC=snp;VLD;VP=050100000005170100370101
rs1016100	9	9p22.2	NA	2.85e-06	0.149775	Diouf	1.65685	17120269	T	C	RSPOS=17120269;dbSNPBuildID=86;SAO=0;GMAF=0.0874601;VC=snp;VLD;VP=050100000005150100360100
rs4442249	9	9p22.2	NA	2.85e-06	0.149775	Diouf	1.65685	17116094	A	G	RSPOS=17116094;dbSNPBuildID=111;SAO=0;GMAF=0.0910543;VC=snp;VLD;VP=050100000005150000360100
rs10810727	9	9p22.2	NA	4.1e-06	0.146123	Diouf	1.6632	17125261	G	A	RSPOS=17125261;dbSNPBuildID=120;SAO=0;GMAF=0.0926518;VC=snp;VLD;VP=050100000005150100360100
rs10810728	9	9p22.2	NA	4.1e-06	0.146123	Diouf	1.6632	17125264	A	G	RSPOS=17125264;dbSNPBuildID=120;SAO=0;GMAF=0.0932508;VC=snp;VLD;VP=050100000005150100360100
rs263549	9	9p22.2	NA	6.39e-06	0.188029	Diouf	1.47922	17123286	C	T	RSPOS=17123286;dbSNPBuildID=79;SAO=0;GMAF=0.167931;VC=snp;VLD;VP=0501000000051701003E0100
rs263550	9	9p22.2	NA	6.39e-06	0.188029	Diouf	1.47922	17123520	C	A/T	RSPOS=17123520;dbSNPBuildID=79;SAO=0;GMAF=0.168131;VC=snp;VLD;VP=0501000000051505003F0100
rs263551	9	9p22.2	NA	6.39e-06	0.188029	Diouf	1.47922	17123585	A	G	RSPOS=17123585;dbSNPBuildID=79;SAO=0;GMAF=0.167732;VC=snp;VLD;VP=0501000000051701003E0100
rs263552	9	9p22.2	NA	6.39e-06	0.188029	Diouf	1.47922	17123717	T	C	RSPOS=17123717;dbSNPBuildID=79;SAO=0;GMAF=0.167732;VC=snp;VLD;VP=0501000000051501003F0100
rs1813052	9	9p22.2	NA	7.07e-06	0.190554	Diouf	1.45747	17122262	G	C	RSPOS=17122262;RV;dbSNPBuildID=92;SAO=0;GMAF=0.171526;VC=snp;VLD;VP=050100000005150100370100
rs2632540	9	9p22.2	NA	7.07e-06	0.190554	Diouf	1.45747	17116519	A	G	RSPOS=17116519;dbSNPBuildID=100;SAO=0;GMAF=0.169329;VC=snp;VLD;VP=050100000005150500370100
rs35929119	9	9p22.2	NA	7.07e-06	0.190554	Diouf	1.45747	17122393	G	A	RSPOS=17122393;dbSNPBuildID=126;SAO=0;GMAF=0.171526;VC=snp;VLD;VP=050100000005170100360100
rs381883	9	9p22.2	NA	7.07e-06	0.190554	Diouf	1.45747	17121376	T	G	RSPOS=17121376;dbSNPBuildID=80;SAO=0;GMAF=0.171925;VC=snp;VLD;VP=050100000005150100370100
rs427659	9	9p22.2	NA	7.07e-06	0.190554	Diouf	1.45747	17121230	G	A	RSPOS=17121230;dbSNPBuildID=80;SAO=0;GMAF=0.171925;VC=snp;VLD;VP=050100000005150500370100
rs822350	9	9p24.1	NA	3.58e-06	0.461045	Diouf	1.6978	5445271	A	G	RSPOS=5445271;dbSNPBuildID=86;SAO=0;GMAF=0.419129;VC=snp;VLD;VP=0501000000051701003E0100
rs822349	9	9p24.1	NA	4.29e-06	0.462171	Diouf	1.70715	5442487	C	T	RSPOS=5442487;dbSNPBuildID=86;SAO=0;GMAF=0.382188;VC=snp;VLD;VP=0501000000051705003F0100
rs34892445	9	9q21.13	NA	9.04e-07	0.0711507	Diouf	1.77077	76282352	-	C/T	RSPOS=76282352;GENEINFO=5125:PCSK5;dbSNPBuildID=126;SAO=0;GMAF=0.376398;VC=in-del;VLD;VP=050000080005170000260200
rs12553738	9	9q21.13	NA	1.42e-06	0.133702	Diouf	-2.34278	75846850	G	C	RSPOS=75846850;dbSNPBuildID=120;SAO=0;GMAF=0.172324;VC=snp;VLD;VP=050100000005150100360100
rs10869660	9	9q21.13	NA	2.44e-06	0.146602	Diouf	-2.13765	75847701	C	T	RSPOS=75847701;dbSNPBuildID=120;SAO=0;GMAF=0.198283;VC=snp;VLD;VP=050100000005170100370100
rs10512385	9	9q31.3	2.6	5.71e-06	0.14	Leandro-García	NA	108693295	A	G	RSPOS=108693295;dbSNPBuildID=119;SAO=0;GMAF=0.148163;VC=snp;VLD;VP=0501280000051505023F0100
rs2213920	9	9q33.1	2.628	5.26e-06	0.128	Hertz	NA	115509305	A	G	RSPOS=115509305;dbSNPBuildID=96;SAO=0;GMAF=0.0892572;VC=snp;VLD;VP=050100000005150500370101
rs11145770	9	9q34.3	1.89	9.71e-06	NA	Magrangeas	NA	136532614	C	T	RSPOS=136532614;GENEINFO=4851:NOTCH1;dbSNPBuildID=120;SAO=0;GMAF=0.374201;VC=snp;VLD;VP=0501280800051705003F0100
rs3867221	10	10p11.21	NA	3.52e-06	0.454477	Diouf	0.844903	36822235	A	G	RSPOS=36822235;RV;dbSNPBuildID=108;SAO=0;GMAF=0.408347;VC=snp;VLD;VP=0501000000051701003F0100
rs10827730	10	10p11.21	NA	5.35e-06	0.459322	Diouf	0.888511	36816386	G	A	RSPOS=36816386;dbSNPBuildID=120;SAO=0;GMAF=0.410543;VC=snp;VLD;VP=0501000000051705003F0100
rs11010895	10	10p11.21	NA	5.35e-06	0.459322	Diouf	0.888511	36816042	T	C	RSPOS=36816042;dbSNPBuildID=120;SAO=0;GMAF=0.410343;VC=snp;VLD;VP=0501000000051701003E0100
rs12770384	10	10p11.21	NA	5.35e-06	0.459322	Diouf	0.888511	36809703	C	T	RSPOS=36809703;dbSNPBuildID=121;SAO=0;GMAF=0.409545;VC=snp;VLD;VP=0501000000051705003F0100
rs3862567	10	10p11.21	NA	5.35e-06	0.459322	Diouf	0.888511	36815420	T	A	RSPOS=36815420;RV;dbSNPBuildID=108;SAO=0;GMAF=0.410942;VC=snp;VLD;VP=0501000000051701003F0100
rs3862568	10	10p11.21	NA	5.35e-06	0.459322	Diouf	0.888511	36815636	A	G	RSPOS=36815636;RV;dbSNPBuildID=108;SAO=0;GMAF=0.410942;VC=snp;VLD;VP=0501000000051701003E0100
rs11010897	10	10p11.21	NA	7.26e-06	0.462053	Diouf	0.809473	36818775	G	A	RSPOS=36818775;dbSNPBuildID=120;SAO=0;GMAF=0.408347;VC=snp;VLD;VP=0501280000051701003E0100
rs7913795	10	10p11.21	NA	7.26e-06	0.462053	Diouf	0.809473	36808503	T	A	RSPOS=36808503;dbSNPBuildID=116;SAO=0;GMAF=0.407947;VC=snp;VLD;VP=0501000000051701003F0100
rs1537672	10	10p11.21	NA	9.31e-06	0.464305	Diouf	0.804499	36804793	C	T	RSPOS=36804793;RV;dbSNPBuildID=88;SAO=0;GMAF=0.407548;VC=snp;VLD;VP=0501000000051701003F0100
rs61848477	10	10p12.1	NA	3.21e-06	0.192822	Diouf	-1.25379	28543891	G	C	RSPOS=28543891;GENEINFO=51322:WAC;dbSNPBuildID=129;SAO=0;GMAF=0.146765;VC=snp;VLD;VP=050100080005170100360100
rs57819080	10	10p12.1	NA	7.09e-06	0.182115	Diouf	-1.15538	28519056	C	A/T	RSPOS=28519056;dbSNPBuildID=129;SAO=0;GMAF=0.146565;VC=snp;VLD;VP=050100000005170100360100
rs16916932	10	10p12.33	2.08	4.31e-06	0.06	Baldwin	NA	18187347	C	T	RSPOS=18187347;GENEINFO=783:CACNB2;dbSNPBuildID=123;SAO=0;GMAF=0.104433;VC=snp;VLD;VP=0501280800051505003F0100
rs4546990	10	10p15.1	NA	2.57e-06	0.437892	Diouf	0.728771	5673720	G	A	RSPOS=5673720;dbSNPBuildID=111;SAO=0;GMAF=0.461661;VC=snp;VLD;VP=0501000000051701003E0100
rs10997287	10	10q21.3	0.245	9.21e-06	0.278	Hertz	NA	66659088	T	C	RSPOS=66659088;GENEINFO=29119:CTNNA3;dbSNPBuildID=120;SAO=0;GMAF=0.291134;VC=snp;VLD;VP=0501000800051505003F0100
rs2136594	10	10q23.1	1.96	1.02e-06	0.3	Schneider	NA	85482924	G	A	RSPOS=85482924;GENEINFO=101929684:LINC01520;dbSNPBuildID=96;SAO=0;GMAF=0.225839;VC=snp;VLD;VP=0501000800051705003E0100
rs7898877	10	10q23.1	0.51	1.33e-06	0.3	Schneider	NA	85476807	C	T	RSPOS=85476807;GENEINFO=101929684:LINC01520;dbSNPBuildID=116;SAO=0;GMAF=0.226238;VC=snp;VLD;VP=0501000800051505003F0100
rs7903512	10	10q23.1	0.52	1.39e-06	0.3	Schneider	NA	85492056	A	G	RSPOS=85492056;GENEINFO=101929684:LINC01520;dbSNPBuildID=116;SAO=0;GMAF=0.257788;VC=snp;VLD;VP=0501000400051505003F0100
rs11813392	10	10q23.1	0.52	1.78e-06	0.3	Schneider	NA	85472881	T	G	RSPOS=85472881;GENEINFO=101929684:LINC01520;dbSNPBuildID=120;SAO=0;GMAF=0.247404;VC=snp;VLD;VP=0501000800051505003F0100
rs7078679	10	10q24.32	NA	2.36e-06	0.482323	Diouf	-0.825734	102524260	C	G	RSPOS=102524260;GENEINFO=51684:SUFU;dbSNPBuildID=116;SAO=0;GMAF=0.396166;VC=snp;VLD;VP=0501000800051701003E0100
rs7078511	10	10q24.32	NA	4.86e-06	0.472768	Diouf	-0.844332	102524117	C	A	RSPOS=102524117;GENEINFO=51684:SUFU;dbSNPBuildID=116;SAO=0;GMAF=0.396166;VC=snp;VLD;VP=0501280800051705003F0100
rs12762641	10	10q26.13	NA	1.79e-06	0.13633	Diouf	1.81545	125368511	T	G	RSPOS=125368511;dbSNPBuildID=121;SAO=0;GMAF=0.134185;VC=snp;VLD;VP=050100000005150500370100
rs12773493	10	10q26.13	NA	1.79e-06	0.13633	Diouf	1.81545	125366717	T	C	RSPOS=125366717;dbSNPBuildID=121;SAO=0;GMAF=0.133986;VC=snp;VLD;VP=050100000005150100370100
rs12782166	10	10q26.13	NA	1.79e-06	0.13633	Diouf	1.81545	125365014	G	A	RSPOS=125365014;dbSNPBuildID=121;SAO=0;GMAF=0.146366;VC=snp;VLD;VP=050100000005170500370100
rs56402505	10	10q26.2	NA	1.62e-06	0.23536	Diouf	1.10822	128356002	G	A	RSPOS=128356002;dbSNPBuildID=129;SAO=0;GMAF=0.163139;VC=snp;VLD;VP=0501000000051701003E0100
rs7896148	10	10q26.2	NA	4.65e-06	0.204341	Diouf	0.846825	128332929	G	T	RSPOS=128332929;dbSNPBuildID=116;SAO=0;GMAF=0.217252;VC=snp;VLD;VP=0501000000051705003F0100
rs1255139	10	10q26.2	NA	7.04e-06	0.189428	Diouf	0.876262	128337189	C	T	RSPOS=128337189;RV;dbSNPBuildID=87;SAO=0;GMAF=0.155751;VC=snp;VLD;VP=0501000000051701003F0100
rs1255140	10	10q26.2	NA	7.04e-06	0.189428	Diouf	0.876262	128337095	T	A	RSPOS=128337095;RV;dbSNPBuildID=87;SAO=0;GMAF=0.15595;VC=snp;VLD;VP=0501000000051701003F0100
rs12774938	10	10q26.2	NA	7.04e-06	0.189428	Diouf	0.876262	128352345	G	A	RSPOS=128352345;dbSNPBuildID=121;SAO=0;GMAF=0.15635;VC=snp;VLD;VP=050100000005170100360100
rs1778855	10	10q26.2	NA	7.04e-06	0.189428	Diouf	0.876262	128338477	G	A	RSPOS=128338477;RV;dbSNPBuildID=89;SAO=0;GMAF=0.154553;VC=snp;VLD;VP=0501000000051701003E0100
rs1936421	10	10q26.2	NA	7.04e-06	0.189428	Diouf	0.876262	128349462	G	A	RSPOS=128349462;dbSNPBuildID=92;SAO=0;GMAF=0.163139;VC=snp;VLD;VP=0501000000051701003E0100
rs34537275	10	10q26.2	NA	7.64e-06	0.175369	Diouf	0.862419	128351901	T	C	RSPOS=128351901;dbSNPBuildID=126;SAO=0;GMAF=0.163139;VC=snp;VLD;VP=0501000000051701003E0100
rs11017056	10	10q26.3	2.609	3.84e-07	0.223	Hertz	NA	130032376	A	C/T	RSPOS=130032376;dbSNPBuildID=120;SAO=0;GMAF=0.220447;VC=snp;VLD;VP=050100000005170500370100
rs34615148	11	11p11.2	NA	3.5e-06	0.175198	Diouf	1.96987	45084249	G	A	RSPOS=45084249;dbSNPBuildID=126;SAO=0;GMAF=0.238618;VC=snp;VLD;VP=0501000000051501003E0100
rs1386669	11	11p11.2	NA	4.97e-06	0.176324	Diouf	1.95542	45083255	G	A	RSPOS=45083255;dbSNPBuildID=88;SAO=0;GMAF=0.237819;VC=snp;VLD;VP=0501000000051505003E0100
rs966904	11	11p11.2	NA	4.97e-06	0.176324	Diouf	1.95542	45083252	A	G	RSPOS=45083252;dbSNPBuildID=86;SAO=0;GMAF=0.222843;VC=snp;VLD;VP=0501000000051501003E0100
rs1455255	11	11p15.3	NA	8.01e-06	0.324958	Diouf	0.8822	11739929	G	A	RSPOS=11739929;dbSNPBuildID=88;SAO=0;GMAF=0.478634;VC=snp;VLD;VP=0501000000051705003F0101
rs7952683	11	11q14.1	NA	3.44e-06	0.33306	Diouf	1.06127	79459472	G	A	RSPOS=79459472;dbSNPBuildID=116;SAO=0;GMAF=0.263578;VC=snp;VLD;VP=0501000000051701003E0100
rs2068908	11	11q21	NA	4.86e-08	0.292213	Diouf	1.46311	94724988	G	A	RSPOS=94724988;GENEINFO=105369438:LOC105369438|154810:AMOTL1;dbSNPBuildID=96;SAO=0;GMAF=0.182508;VC=snp;VLD;VP=0501000800051501003F0100
rs10831271	11	11q21	NA	6.86e-08	0.293339	Diouf	1.453	94715097	C	T	RSPOS=94715097;GENEINFO=105369438:LOC105369438|154810:AMOTL1;dbSNPBuildID=120;SAO=0;GMAF=0.182308;VC=snp;VLD;VP=0501000800051501003F0100
rs1274904	11	11q22.1	NA	1.83e-06	0.181818	Diouf	1.38573	102007184	C	A	RSPOS=102007184;dbSNPBuildID=87;SAO=0;GMAF=0.195887;VC=snp;VLD;VP=0501000000051505003E0100
rs576806	11	11q22.3	NA	6.32e-06	0.407316	Diouf	-0.960148	107575043	C	T	RSPOS=107575043;dbSNPBuildID=83;SAO=0;GMAF=0.419728;VC=snp;VLD;VP=0501000000051705003F0100
rs11213433	11	11q22.3	NA	6.77e-06	0.293714	Diouf	0.870912	110485187	T	C	RSPOS=110485187;GENEINFO=105369487:LOC105369487;dbSNPBuildID=120;SAO=0;GMAF=0.265176;VC=snp;VLD;VP=0501000800051705003F0100
rs1027796	11	11q25	2.377	3.9e-06	0.305	Hertz	NA	132887775	A	C	RSPOS=132887775;GENEINFO=4978:OPCML;dbSNPBuildID=86;SAO=0;GMAF=0.313498;VC=snp;VLD;VP=0501000800051705003F0100
rs10771973	12	12p11.21	1.57	2.61e-06	0.33	Baldwin	NA	32640040	G	A	RSPOS=32640040;GENEINFO=121512:FGD4;dbSNPBuildID=120;SAO=0;GMAF=0.260783;VC=snp;VLD;VP=0501280800051705003F0100
rs3181157	12	12p13.31	3.2	4.01e-06	0.1	Leandro-García	NA	6199357	C	T	RSPOS=6199357;GENEINFO=928:CD9;dbSNPBuildID=105;SAO=0;GMAF=0.201078;VC=snp;VLD;VP=0501280200051705023F0100
rs17781082	12	12q14.3	1.6	4.34e-06	0.43	Baldwin	NA	67082547	C	T	RSPOS=67082547;GENEINFO=102724421:LOC102724421;dbSNPBuildID=123;SAO=0;GMAF=0.28115;VC=snp;VLD;VP=0501280800051705003F0100
rs10878301	12	12q14.3	NA	6.15e-06	0.357835	Diouf	-1.27249	65570577	T	A	RSPOS=65570577;GENEINFO=100507065:LOC100507065;dbSNPBuildID=120;SAO=0;GMAF=0.473442;VC=snp;VLD;VP=0501000800051701003E0100
rs11175606	12	12q14.3	NA	8.32e-06	0.317329	Diouf	-0.716519	64965568	A	G	RSPOS=64965568;GENEINFO=400046:FLJ41278;dbSNPBuildID=120;SAO=0;GMAF=0.371406;VC=snp;VLD;VP=0501000800051701003E0100
rs1446529	12	12q14.3	NA	8.32e-06	0.317329	Diouf	-0.716519	64968304	T	C	RSPOS=64968304;GENEINFO=400046:FLJ41278;dbSNPBuildID=88;SAO=0;GMAF=0.371406;VC=snp;VLD;VP=050100080005170100360100
rs6581594	12	12q14.3	NA	8.32e-06	0.317329	Diouf	-0.716519	64968931	G	A	RSPOS=64968931;GENEINFO=400046:FLJ41278;dbSNPBuildID=116;SAO=0;GMAF=0.371805;VC=snp;VLD;VP=0501000800051705003E0100
rs1812709	12	12q21.1	NA	6.57e-06	0.3707	Diouf	0.892481	73605716	A	C	RSPOS=73605716;dbSNPBuildID=92;SAO=0;GMAF=0.392173;VC=snp;VLD;VP=050100000005170100370100
rs11829085	12	12q21.1	NA	7.84e-06	0.445775	Diouf	0.889552	73618998	T	A	RSPOS=73618998;dbSNPBuildID=120;SAO=0;GMAF=0.360224;VC=snp;VLD;VP=0501000000051705003F0100
rs4882905	12	12q21.1	NA	7.84e-06	0.445775	Diouf	0.889552	73619544	C	A	RSPOS=73619544;dbSNPBuildID=111;SAO=0;GMAF=0.354034;VC=snp;VLD;VP=0501000000051701003F0100
rs7307102	12	12q21.1	NA	8.6e-06	0.435094	Diouf	0.81315	73637925	G	T	RSPOS=73637925;dbSNPBuildID=116;SAO=0;GMAF=0.354633;VC=snp;VLD;VP=0501000000051701003F0100
rs10862339	12	12q21.31	2.05	5.5e-07	NA	Magrangeas	NA	81682310	A	C/T	RSPOS=81682310;GENEINFO=8499:PPFIA2;dbSNPBuildID=120;SAO=0;GMAF=0.416534;VC=snp;VLD;VP=0501000800051705003F0100
rs1344016	12	12q21.31	1.94	3.81e-06	NA	Magrangeas	NA	81687691	T	C	RSPOS=81687691;RV;GENEINFO=8499:PPFIA2;dbSNPBuildID=88;SAO=0;GMAF=0.417931;VC=snp;VLD;VP=0501000800051705003F0101
rs16916489	12	12q24.32	NA	1.65e-06	0.300654	Diouf	0.71846	126338897	T	C	RSPOS=126338897;dbSNPBuildID=123;SAO=0;GMAF=0.310104;VC=snp;VLD;VP=0501000000051705003F0100
rs11058609	12	12q24.32	NA	2.35e-06	0.298526	Diouf	0.717887	126342222	G	C	RSPOS=126342222;dbSNPBuildID=120;SAO=0;GMAF=0.283746;VC=snp;VLD;VP=0501000000051701003F0100
rs1326116	13	13q12.13	2.768	1.77e-06	0.194	Hertz	NA	25800908	A	G	RSPOS=25800908;RV;GENEINFO=51761:ATP8A2;dbSNPBuildID=88;SAO=0;GMAF=0.175319;VC=snp;VLD;VP=0501000800051705003F0100
rs11840337	13	13q12.13	2.707	3.16e-06	0.191	Hertz	NA	25815160	A	G	RSPOS=25815160;GENEINFO=51761:ATP8A2;dbSNPBuildID=120;SAO=0;GMAF=0.175719;VC=snp;VLD;VP=0501000800051705003F0100
rs798272	13	13q13.1	NA	3.36e-06	0.340431	Diouf	1.14341	32487582	C	G	RSPOS=32487582;RV;GENEINFO=10443:N4BP2L2;dbSNPBuildID=86;SAO=0;GMAF=0.457468;VC=snp;VLD;VP=0501000A0005170100360100
rs208420	13	13q13.1	NA	4.12e-06	0.270453	Diouf	-1.17875	32583706	A	G	RSPOS=32583706;RV;dbSNPBuildID=79;SAO=0;GMAF=0.309505;VC=snp;VLD;VP=0501000000051705003F0100
rs129480	13	13q13.1	NA	6.43e-06	0.275241	Diouf	-1.16578	32585091	C	G/A	RSPOS=32585091;RV;GENEINFO=107984584:LOC107984584|23047:PDS5B;dbSNPBuildID=80;SAO=0;GMAF=0.315895;VC=snp;VLD;VP=0501000200051705003F0100
rs207625	13	13q13.1	NA	6.76e-06	0.27573	Diouf	1.16376	32541217	C	T	RSPOS=32541217;GENEINFO=10443:N4BP2L2;dbSNPBuildID=79;SAO=0;GMAF=0.315695;VC=snp;VLD;VP=0501000A00051701003E0100
rs208417	13	13q13.1	NA	6.76e-06	0.27573	Diouf	-1.16376	32579579	A	T	RSPOS=32579579;RV;dbSNPBuildID=79;SAO=0;GMAF=0.30631;VC=snp;VLD;VP=0501000000051701003F0100
rs642604	13	13q13.1	NA	7.73e-06	0.337904	Diouf	-1.11732	32473686	C	G	RSPOS=32473686;GENEINFO=10443:N4BP2L2;dbSNPBuildID=83;SAO=0;GMAF=0.453075;VC=snp;VLD;VP=0501000800051701003E0100
rs798274	13	13q13.1	NA	7.93e-06	0.339032	Diouf	-1.11924	32471502	G	A	RSPOS=32471502;RV;GENEINFO=10443:N4BP2L2;dbSNPBuildID=86;SAO=0;GMAF=0.455871;VC=snp;VLD;VP=0501000800051705003F0100
rs208426	13	13q13.1	NA	8.26e-06	0.243121	Diouf	-1.20031	32617234	T	C	RSPOS=32617234;RV;GENEINFO=23047:PDS5B;dbSNPBuildID=79;SAO=0;GMAF=0.290335;VC=snp;VLD;VP=0501000800051705003F0100
rs207650	13	13q13.1	NA	9.36e-06	0.312858	Diouf	1.04774	32487100	A	G	RSPOS=32487100;RV;GENEINFO=10443:N4BP2L2;dbSNPBuildID=79;SAO=0;GMAF=0.38778;VC=snp;VLD;VP=0501280A00051701003E0100
rs808880	13	13q13.1	NA	9.36e-06	0.312858	Diouf	1.04774	32488018	C	T	RSPOS=32488018;RV;GENEINFO=10443:N4BP2L2;dbSNPBuildID=86;SAO=0;GMAF=0.38738;VC=snp;VLD;VP=0501000A00051705003F0100
rs703225	13	13q13.1	NA	9.48e-06	0.306955	Diouf	-1.04732	32468665	T	C	RSPOS=32468665;RV;GENEINFO=10443:N4BP2L2;dbSNPBuildID=86;SAO=0;GMAF=0.383187;VC=snp;VLD;VP=0501000800051705003F0100
rs2184591	13	13q31.3	NA	8.96e-06	0.419478	Diouf	1.36424	89821893	T	C	RSPOS=89821893;dbSNPBuildID=96;SAO=0;GMAF=0.370008;VC=snp;VLD;VP=0501000000051701003E0100
rs12879571	14	14q12	NA	6.39e-07	0.284193	Diouf	1.11269	24897792	T	C	RSPOS=24897792;GENEINFO=29091:STXBP6;dbSNPBuildID=121;SAO=0;GMAF=0.338059;VC=snp;VLD;VP=0501000800051701003E0100
rs12880290	14	14q12	NA	6.39e-07	0.284193	Diouf	1.11269	24898236	T	G	RSPOS=24898236;GENEINFO=29091:STXBP6;dbSNPBuildID=121;SAO=0;GMAF=0.33746;VC=snp;VLD;VP=0501000800051701003F0100
rs12888953	14	14q12	NA	6.39e-07	0.284193	Diouf	1.11269	24896157	T	C	RSPOS=24896157;GENEINFO=29091:STXBP6;dbSNPBuildID=121;SAO=0;GMAF=0.33766;VC=snp;VLD;VP=0501000800051701003E0100
rs1241584	14	14q12	NA	5.33e-06	0.321014	Diouf	0.887015	24896113	A	G	RSPOS=24896113;RV;GENEINFO=29091:STXBP6;dbSNPBuildID=87;SAO=0;GMAF=0.33766;VC=snp;VLD;VP=0501000800051701003E0100
rs1241585	14	14q12	NA	5.33e-06	0.321014	Diouf	0.887015	24895899	G	A	RSPOS=24895899;RV;GENEINFO=29091:STXBP6;dbSNPBuildID=87;SAO=0;GMAF=0.338059;VC=snp;VLD;VP=0501000800051701003E0100
rs1241586	14	14q12	NA	5.33e-06	0.321014	Diouf	0.887015	24895892	C	T	RSPOS=24895892;RV;GENEINFO=29091:STXBP6;dbSNPBuildID=87;SAO=0;GMAF=0.338259;VC=snp;VLD;VP=0501000800051701003E0100
rs1241589	14	14q12	NA	5.33e-06	0.321014	Diouf	0.887015	24895583	T	C	RSPOS=24895583;RV;GENEINFO=29091:STXBP6;dbSNPBuildID=87;SAO=0;GMAF=0.33746;VC=snp;VLD;VP=0501000800051701003E0100
rs1241590	14	14q12	NA	5.33e-06	0.321014	Diouf	0.887015	24895560	T	G/A	RSPOS=24895560;RV;GENEINFO=29091:STXBP6;dbSNPBuildID=87;SAO=0;GMAF=0.33746;VC=snp;VLD;VP=0501000800051705003E0100
rs1241591	14	14q12	NA	5.33e-06	0.321014	Diouf	0.887015	24895495	C	T	RSPOS=24895495;RV;GENEINFO=29091:STXBP6;dbSNPBuildID=87;SAO=0;GMAF=0.33766;VC=snp;VLD;VP=0501000800051701003F0100
rs1241592	14	14q12	NA	5.33e-06	0.321014	Diouf	0.887015	24895468	A	C	RSPOS=24895468;RV;GENEINFO=29091:STXBP6;dbSNPBuildID=87;SAO=0;GMAF=0.33766;VC=snp;VLD;VP=0501000800051705003E0100
rs1241601	14	14q12	NA	5.33e-06	0.321014	Diouf	-0.887015	24894461	A	G	RSPOS=24894461;RV;GENEINFO=29091:STXBP6;dbSNPBuildID=87;SAO=0;GMAF=0.336062;VC=snp;VLD;VP=0501000800051701003F0100
rs1241602	14	14q12	NA	5.33e-06	0.321014	Diouf	-0.887015	24894453	C	T/A	RSPOS=24894453;RV;GENEINFO=29091:STXBP6;dbSNPBuildID=87;SAO=0;GMAF=0.338259;VC=snp;VLD;VP=0501000800051701003F0100
rs1241603	14	14q12	NA	5.33e-06	0.321014	Diouf	-0.887015	24894315	T	A	RSPOS=24894315;RV;GENEINFO=29091:STXBP6;dbSNPBuildID=87;SAO=0;GMAF=0.338259;VC=snp;VLD;VP=0501000800051701003E0100
rs1241607	14	14q12	NA	5.33e-06	0.321014	Diouf	-0.887015	24893247	G	A	RSPOS=24893247;RV;GENEINFO=29091:STXBP6;dbSNPBuildID=87;SAO=0;GMAF=0.338458;VC=snp;VLD;VP=0501000800051701003F0100
rs12879748	14	14q12	NA	5.33e-06	0.321014	Diouf	0.887015	24897884	T	C	RSPOS=24897884;GENEINFO=29091:STXBP6;dbSNPBuildID=121;SAO=0;GMAF=0.338059;VC=snp;VLD;VP=0501000800051701003F0100
rs12879796	14	14q12	NA	5.33e-06	0.321014	Diouf	0.887015	24897958	T	A	RSPOS=24897958;GENEINFO=29091:STXBP6;dbSNPBuildID=121;SAO=0;GMAF=0.338059;VC=snp;VLD;VP=0501000800051701003F0100
rs12889256	14	14q12	NA	5.33e-06	0.321014	Diouf	0.887015	24896299	T	C	RSPOS=24896299;GENEINFO=29091:STXBP6;dbSNPBuildID=121;SAO=0;GMAF=0.33766;VC=snp;VLD;VP=0501000800051705003F0100
rs12889353	14	14q12	NA	5.33e-06	0.321014	Diouf	0.887015	24897654	G	A	RSPOS=24897654;GENEINFO=29091:STXBP6;dbSNPBuildID=121;SAO=0;GMAF=0.33766;VC=snp;VLD;VP=0501000800051701003F0100
rs12894469	14	14q12	NA	5.33e-06	0.321014	Diouf	0.887015	24896996	T	G	RSPOS=24896996;GENEINFO=29091:STXBP6;dbSNPBuildID=121;SAO=0;GMAF=0.337859;VC=snp;VLD;VP=0501000800051701003E0100
rs12895085	14	14q12	NA	5.33e-06	0.321014	Diouf	0.887015	24897916	C	G	RSPOS=24897916;GENEINFO=29091:STXBP6;dbSNPBuildID=121;SAO=0;GMAF=0.335863;VC=snp;VLD;VP=0501000800051701003F0100
rs12895865	14	14q12	NA	5.33e-06	0.321014	Diouf	0.887015	24898041	A	T	RSPOS=24898041;GENEINFO=29091:STXBP6;dbSNPBuildID=121;SAO=0;GMAF=0.333866;VC=snp;VLD;VP=0501000800051701003F0100
rs8005503	14	14q12	NA	5.33e-06	0.321014	Diouf	0.887015	24898285	T	C	RSPOS=24898285;GENEINFO=29091:STXBP6;dbSNPBuildID=116;SAO=0;GMAF=0.33746;VC=snp;VLD;VP=0501000800051701003F0100
rs996271	14	14q12	NA	5.33e-06	0.321014	Diouf	0.887015	24895654	G	A	RSPOS=24895654;RV;GENEINFO=29091:STXBP6;dbSNPBuildID=86;SAO=0;GMAF=0.33766;VC=snp;VLD;VP=0501000800051705003E0100
rs1241595	14	14q12	NA	6.6e-06	0.32214	Diouf	-0.883128	24894876	C	T	RSPOS=24894876;RV;GENEINFO=29091:STXBP6;dbSNPBuildID=87;SAO=0;GMAF=0.338059;VC=snp;VLD;VP=0501000800051701003F0100
rs1241611	14	14q12	NA	7.47e-06	0.317065	Diouf	-1.00049	24892328	T	C	RSPOS=24892328;RV;GENEINFO=29091:STXBP6;dbSNPBuildID=87;SAO=0;GMAF=0.334864;VC=snp;VLD;VP=0501000800051701003F0100
rs1241612	14	14q12	NA	7.47e-06	0.317065	Diouf	-1.00049	24892321	T	C	RSPOS=24892321;RV;GENEINFO=29091:STXBP6;dbSNPBuildID=87;SAO=0;GMAF=0.333666;VC=snp;VLD;VP=0501000800051701003F0100
rs1241614	14	14q12	NA	8.06e-06	0.485121	Diouf	-0.987814	24892189	A	C	RSPOS=24892189;RV;GENEINFO=29091:STXBP6;dbSNPBuildID=87;SAO=0;GMAF=0.333666;VC=snp;VLD;VP=0501000800051701003F0100
rs8012101	14	14q13.3	5.713	1.46e-06	0.2056	Komatsu	NA	36554478	G	A	RSPOS=36554478;GENEINFO=105370453:LOC105370453;dbSNPBuildID=116;SAO=0;GMAF=0.11901;VC=snp;VLD;VP=050100080005150500370100
rs12433344	14	14q13.3	5.496	2.21e-06	NA	Komatsu	NA	36546275	A	G	RSPOS=36546275;GENEINFO=105370453:LOC105370453;dbSNPBuildID=120;SAO=0;GMAF=0.120807;VC=snp;VLD;VP=050100080005150500370100
rs12433775	14	14q13.3	5.217	8.45e-06	0.1611	Komatsu	NA	36534633	C	T	RSPOS=36534633;GENEINFO=105370453:LOC105370453;dbSNPBuildID=120;SAO=0;GMAF=0.0826677;VC=snp;VLD;VP=050100080005150500370100
rs8014839	14	14q21.1	NA	5.11e-06	0.464032	Diouf	1.28819	39374915	A	G/T	RSPOS=39374915;dbSNPBuildID=116;SAO=0;GMAF=0.309305;VC=snp;VLD;VP=0501000000051505003F0100
rs9806038	14	14q21.1	NA	8.06e-06	0.320673	Diouf	1.17625	39238190	A	T	RSPOS=39238190;GENEINFO=4253:MIA2;dbSNPBuildID=119;SAO=0;GMAF=0.383786;VC=snp;VLD;VP=050100080005170100360100
rs12896750	14	14q21.3	NA	4.68e-06	0.221437	Diouf	1.22148	48422007	G	A	RSPOS=48422007;dbSNPBuildID=121;SAO=0;GMAF=0.27476;VC=snp;VLD;VP=0501000000051705003F0100
rs59440409	14	14q23.3	NA	7.67e-06	0.184275	Diouf	0.889468	64514249	A	C	RSPOS=64514249;GENEINFO=102723809:LOC102723809|22890:ZBTB1;dbSNPBuildID=129;SAO=0;GMAF=0.16254;VC=snp;VLD;VP=0501000800051501003E0100
rs10138256	14	14q23.3	NA	8.88e-06	0.191407	Diouf	0.842113	64528494	T	C	RSPOS=64528494;GENEINFO=102723809:LOC102723809|22890:ZBTB1;dbSNPBuildID=119;SAO=0;GMAF=0.162141;VC=snp;VLD;VP=0501000800051501003E0100
rs10142835	14	14q23.3	NA	8.88e-06	0.191407	Diouf	0.842113	64526733	C	T	RSPOS=64526733;GENEINFO=102723809:LOC102723809|22890:ZBTB1;dbSNPBuildID=119;SAO=0;GMAF=0.160743;VC=snp;VLD;VP=0501000800051501003F0100
rs10143170	14	14q23.3	NA	8.88e-06	0.191407	Diouf	0.842113	64527045	C	T	RSPOS=64527045;GENEINFO=102723809:LOC102723809|22890:ZBTB1;dbSNPBuildID=119;SAO=0;GMAF=0.162141;VC=snp;VLD;VP=050100080005150100360100
rs10149286	14	14q23.3	NA	8.88e-06	0.191407	Diouf	0.842113	64528518	G	T	RSPOS=64528518;GENEINFO=102723809:LOC102723809|22890:ZBTB1;dbSNPBuildID=119;SAO=0;GMAF=0.162141;VC=snp;VLD;VP=0501000800051501003F0100
rs11158544	14	14q23.3	NA	8.88e-06	0.191407	Diouf	0.842113	64529769	G	A/T	RSPOS=64529769;GENEINFO=102723809:LOC102723809|22890:ZBTB1;dbSNPBuildID=120;SAO=0;GMAF=0.162141;VC=snp;VLD;VP=050100080005150100360100
rs12385910	14	14q23.3	NA	8.88e-06	0.191407	Diouf	0.842113	64533252	T	A	RSPOS=64533252;GENEINFO=102723809:LOC102723809|22890:ZBTB1;dbSNPBuildID=120;SAO=0;GMAF=0.176717;VC=snp;VLD;VP=050100880005170500370100
rs1453009	14	14q23.3	NA	8.88e-06	0.191407	Diouf	0.842113	64528976	G	A	RSPOS=64528976;GENEINFO=102723809:LOC102723809|22890:ZBTB1;dbSNPBuildID=88;SAO=0;GMAF=0.162141;VC=snp;VLD;VP=0501000800051505003F0100
rs17101896	14	14q23.3	NA	8.88e-06	0.191407	Diouf	0.842113	64526205	G	A	RSPOS=64526205;GENEINFO=102723809:LOC102723809|22890:ZBTB1;dbSNPBuildID=123;SAO=0;GMAF=0.162141;VC=snp;VLD;VP=0501000800051501003E0100
rs59512674	14	14q23.3	NA	8.88e-06	0.191407	Diouf	0.842113	64526295	C	T	RSPOS=64526295;GENEINFO=102723809:LOC102723809|22890:ZBTB1;dbSNPBuildID=129;SAO=0;GMAF=0.162141;VC=snp;VLD;VP=0501000800051501003E0100
rs61985711	14	14q23.3	NA	8.88e-06	0.191407	Diouf	0.842113	64526540	T	C/G	RSPOS=64526540;GENEINFO=102723809:LOC102723809|22890:ZBTB1;dbSNPBuildID=129;SAO=0;GMAF=0.162141;VC=snp;VLD;VP=0501000800051501003E0100
rs10133243	14	14q23.3	NA	9.12e-06	0.191851	Diouf	0.841636	64514807	T	C	RSPOS=64514807;GENEINFO=102723809:LOC102723809|22890:ZBTB1;dbSNPBuildID=119;SAO=0;GMAF=0.16234;VC=snp;VLD;VP=0501000800051505003F0100
rs11847054	14	14q23.3	NA	9.12e-06	0.191851	Diouf	0.841636	64520024	C	T	RSPOS=64520024;GENEINFO=102723809:LOC102723809|22890:ZBTB1;dbSNPBuildID=120;SAO=0;GMAF=0.16234;VC=snp;VLD;VP=050100080005150100360100
rs12586212	14	14q23.3	NA	9.12e-06	0.191851	Diouf	0.841636	64513329	T	C	RSPOS=64513329;GENEINFO=22890:ZBTB1;dbSNPBuildID=120;SAO=0;GMAF=0.162141;VC=snp;VLD;VP=0501000800051501003E0100
rs28626711	14	14q23.3	NA	9.12e-06	0.191851	Diouf	0.841636	64521561	A	G	RSPOS=64521561;GENEINFO=102723809:LOC102723809|22890:ZBTB1;dbSNPBuildID=125;SAO=0;GMAF=0.162141;VC=snp;VLD;VP=0503000803051505003E0100
rs3783723	14	14q23.3	NA	9.12e-06	0.191851	Diouf	0.841636	64516821	T	C	RSPOS=64516821;RV;GENEINFO=102723809:LOC102723809|22890:ZBTB1;dbSNPBuildID=107;SAO=0;GMAF=0.162141;VC=snp;VLD;VP=0501000800051501003E0100
rs3783724	14	14q23.3	NA	9.12e-06	0.191851	Diouf	0.841636	64516759	G	A	RSPOS=64516759;RV;GENEINFO=102723809:LOC102723809|22890:ZBTB1;dbSNPBuildID=107;SAO=0;GMAF=0.162141;VC=snp;VLD;VP=0501000800051501003F0100
rs58893738	14	14q23.3	NA	9.12e-06	0.191851	Diouf	0.841636	64519093	G	A	RSPOS=64519093;GENEINFO=102723809:LOC102723809|22890:ZBTB1;dbSNPBuildID=129;SAO=0;GMAF=0.162141;VC=snp;VLD;VP=0501000800051501003E0100
rs61615397	14	14q23.3	NA	9.12e-06	0.191851	Diouf	0.841636	64514346	C	T	RSPOS=64514346;GENEINFO=102723809:LOC102723809|22890:ZBTB1;dbSNPBuildID=129;SAO=0;GMAF=0.162141;VC=snp;VLD;VP=0501000800051501003E0100
rs61985707	14	14q23.3	NA	9.12e-06	0.191851	Diouf	0.841636	64512846	G	T	RSPOS=64512846;GENEINFO=22890:ZBTB1;dbSNPBuildID=129;SAO=0;GMAF=0.160543;VC=snp;VLD;VP=0501000800051505003E0100
rs12385918	14	14q23.3	NA	9.79e-06	0.18981	Diouf	0.827325	64533227	G	A	RSPOS=64533227;GENEINFO=102723809:LOC102723809|22890:ZBTB1;dbSNPBuildID=120;SAO=0;GMAF=0.16254;VC=snp;VLD;VP=0501008800051505003F0100
rs3783722	14	14q23.3	NA	9.79e-06	0.18981	Diouf	0.827325	64531248	T	A	RSPOS=64531248;RV;GENEINFO=102723809:LOC102723809|22890:ZBTB1;dbSNPBuildID=107;SAO=0;GMAF=0.162141;VC=snp;VLD;VP=0501000800051501003F0100
rs2526574	15	15q12	NA	8.95e-06	0.183797	Diouf	1.65658	25569361	G	A	RSPOS=25569361;GENEINFO=105370737:LOC105370737;dbSNPBuildID=100;SAO=0;GMAF=0.483027;VC=snp;VLD;VP=0501000800051701003E0100
rs12438913	15	15q14	2.26	8.92e-07	0.09	Schneider	NA	36026042	C	T	RSPOS=36026042;dbSNPBuildID=120;SAO=0;GMAF=0.240216;VC=snp;VLD;VP=050100000005170500370101
rs9806757	15	15q14	2.25	1.25e-06	0.09	Schneider	NA	36020256	G	A	RSPOS=36020256;dbSNPBuildID=119;SAO=0;GMAF=0.271965;VC=snp;VLD;VP=0501000000051505003F0101
rs16962252	15	15q14	2.23	1.38e-06	0.09	Schneider	NA	35998280	C	T	RSPOS=35998280;dbSNPBuildID=123;SAO=0;GMAF=0.20008;VC=snp;VLD;VP=050100000005150500370101
rs10520043	15	15q14	2.23	1.67e-06	0.09	Schneider	NA	36020747	G	A	RSPOS=36020747;dbSNPBuildID=119;SAO=0;GMAF=0.271565;VC=snp;VLD;VP=0501000000051505003F0100
rs16962261	15	15q14	2.2	2.63e-06	0.09	Schneider	NA	36001027	A	G	RSPOS=36001027;dbSNPBuildID=123;SAO=0;GMAF=0.215256;VC=snp;VLD;VP=050100000005150500370100
rs1510390	15	15q14	2.14	3.33e-06	0.1	Schneider	NA	36011987	T	G	RSPOS=36011987;RV;dbSNPBuildID=88;SAO=0;GMAF=0.211062;VC=snp;VLD;VP=050100000005170500370100
rs2947253	15	15q14	3.4	4.41e-06	0.11	Leandro-García	NA	35757291	G	A	RSPOS=35757291;GENEINFO=100507466:DPH6-AS1;dbSNPBuildID=101;SAO=0;GMAF=0.118411;VC=snp;VLD;VP=0501280800051505023F0100
rs16962240	15	15q14	2.13	5.37e-06	0.1	Schneider	NA	35995627	G	T	RSPOS=35995627;dbSNPBuildID=123;SAO=0;GMAF=0.253794;VC=snp;VLD;VP=0501000000051705003F0100
rs1037040	15	15q21.3	NA	1.36e-06	0.24901	Diouf	-1.28281	58320747	T	C	RSPOS=58320747;GENEINFO=101928635:LOC101928635;dbSNPBuildID=86;SAO=0;GMAF=0.161342;VC=snp;VLD;VP=0501000800051501003F0100
rs11855002	15	15q21.3	NA	1.36e-06	0.24901	Diouf	-1.28281	58320617	G	A	RSPOS=58320617;GENEINFO=101928635:LOC101928635;dbSNPBuildID=120;SAO=0;GMAF=0.161342;VC=snp;VLD;VP=0501000800051501003F0100
rs1816879	15	15q21.3	NA	1.62e-06	0.163561	Diouf	-1.27015	58318356	G	A	RSPOS=58318356;GENEINFO=101928635:LOC101928635;dbSNPBuildID=92;SAO=0;GMAF=0.168131;VC=snp;VLD;VP=0501280800051505003F0100
rs11855841	15	15q21.3	NA	1.64e-06	0.352443	Diouf	-1.33063	58321354	C	T	RSPOS=58321354;GENEINFO=101928635:LOC101928635;dbSNPBuildID=120;SAO=0;GMAF=0.253994;VC=snp;VLD;VP=0501000800051701003E0100
rs9788636	15	15q21.3	NA	2.14e-06	0.255187	Diouf	-1.23487	58317833	T	C	RSPOS=58317833;GENEINFO=101928635:LOC101928635;dbSNPBuildID=119;SAO=0;GMAF=0.206669;VC=snp;VLD;VP=050100080005170100360100
rs1373655	15	15q21.3	NA	2.49e-06	0.471574	Diouf	-1.23456	58319660	G	T	RSPOS=58319660;GENEINFO=101928635:LOC101928635;dbSNPBuildID=88;SAO=0;GMAF=0.201078;VC=snp;VLD;VP=0501000800051501003F0100
rs56388101	15	15q21.3	NA	2.5e-06	0.335824	Diouf	-1.36544	58319197	C	A	RSPOS=58319197;GENEINFO=101928635:LOC101928635;dbSNPBuildID=129;SAO=0;GMAF=0.277157;VC=snp;VLD;VP=0501000800051701003E0100
rs261271	15	15q21.3	NA	5.37e-06	0.254334	Diouf	1.2061	58316595	C	T	RSPOS=58316595;GENEINFO=101928635:LOC101928635;dbSNPBuildID=79;SAO=0;GMAF=0.226637;VC=snp;VLD;VP=0501000800051701003E0100
rs2414277	15	15q21.3	1.92	6.11e-06	NA	Magrangeas	NA	53978596	C	T	RSPOS=53978596;RV;GENEINFO=440279:UNC13C;dbSNPBuildID=100;SAO=0;GMAF=0.245208;VC=snp;VLD;VP=0501004800051505003F0100
rs500590	15	15q21.3	NA	7.25e-06	0.402505	Diouf	1.21822	58315121	G	A	RSPOS=58315121;RV;GENEINFO=101928635:LOC101928635;dbSNPBuildID=83;SAO=0;GMAF=0.169728;VC=snp;VLD;VP=0501000800051701003E0100
rs2062640	15	15q21.3	2.01	7.93e-06	0.12	Schneider	NA	54737776	G	A	RSPOS=54737776;dbSNPBuildID=94;SAO=0;GMAF=0.211262;VC=snp;VLD;VP=0501000000051705003F0101
rs4776196	15	15q21.3	1.89	9.31e-06	NA	Magrangeas	NA	53972694	C	T	RSPOS=53972694;GENEINFO=440279:UNC13C;dbSNPBuildID=111;SAO=0;GMAF=0.262181;VC=snp;VLD;VP=0501000800051705003F0100
rs2651747	15	15q21.3	0.47	9.84e-06	0.09	Schneider	NA	54773704	G	A	RSPOS=54773704;RV;dbSNPBuildID=100;SAO=0;GMAF=0.194688;VC=snp;VLD;VP=0501000000051705003F0100
rs729857	15	15q25.3	NA	8.36e-06	0.256879	Diouf	1.65901	85599514	C	A	RSPOS=85599514;GENEINFO=11214:AKAP13;dbSNPBuildID=86;SAO=0;GMAF=0.287141;VC=snp;VLD;VP=0501000800051501003F0100
rs61752783	15	15q26.1	49.81	3.2e-06	0.07576	García-Sanz	NA	89326947	C	A	RSPOS=89326947;GENEINFO=102466983:MIR6766|5428:POLG;dbSNPBuildID=129;SAO=1	1;GMAF=0.00379393;VC=snp;VLD;VP=050368020A05040410360100
rs514346	16	16p13.3	1.99	6.92e-06	0.11	Schneider	NA	5416094	G	A	RSPOS=5416094;RV;GENEINFO=54715:RBFOX1;dbSNPBuildID=83;SAO=0;GMAF=0.0980431;VC=snp;VLD;VP=0501000800051505003F0100
rs1436041	16	16q21	NA	2.83e-06	0.452685	Diouf	0.863192	60496644	C	T/A	RSPOS=60496644;RV;GENEINFO=101927605:LOC101927605;dbSNPBuildID=88;SAO=0;GMAF=0.380391;VC=snp;VLD;VP=0501000800051705003F0101
rs1436043	16	16q21	NA	2.83e-06	0.452685	Diouf	0.863192	60495951	A	C	RSPOS=60495951;RV;GENEINFO=101927605:LOC101927605;dbSNPBuildID=88;SAO=0;GMAF=0.380391;VC=snp;VLD;VP=0501000800051501003F0100
rs11076386	16	16q21	NA	3.08e-06	0.452839	Diouf	0.848121	60506481	T	A	RSPOS=60506481;GENEINFO=101927605:LOC101927605;dbSNPBuildID=120;SAO=0;GMAF=0.380591;VC=snp;VLD;VP=0501000800051501003F0100
rs12932376	16	16q21	NA	3.08e-06	0.452839	Diouf	0.848121	60504855	A	G	RSPOS=60504855;GENEINFO=101927605:LOC101927605;dbSNPBuildID=121;SAO=0;GMAF=0.380591;VC=snp;VLD;VP=0501000800051705003F0100
rs1436037	16	16q21	NA	3.08e-06	0.452839	Diouf	0.848121	60503580	G	A	RSPOS=60503580;RV;GENEINFO=101927605:LOC101927605;dbSNPBuildID=88;SAO=0;GMAF=0.380192;VC=snp;VLD;VP=0501000800051701003E0100
rs1450373	16	16q21	NA	3.08e-06	0.452839	Diouf	0.848121	60503913	C	T	RSPOS=60503913;RV;GENEINFO=101927605:LOC101927605;dbSNPBuildID=88;SAO=0;GMAF=0.380591;VC=snp;VLD;VP=0501000800051701003E0100
rs1898168	16	16q21	NA	3.08e-06	0.452839	Diouf	0.848121	60502201	T	A	RSPOS=60502201;RV;GENEINFO=101927605:LOC101927605;dbSNPBuildID=92;SAO=0;GMAF=0.380391;VC=snp;VLD;VP=0501000800051501003F0100
rs2897650	16	16q21	NA	3.08e-06	0.452839	Diouf	0.848121	60503150	A	G	RSPOS=60503150;RV;GENEINFO=101927605:LOC101927605;dbSNPBuildID=101;SAO=0;GMAF=0.380591;VC=snp;VLD;VP=0501000800051701003E0100
rs7192351	16	16q21	NA	3.08e-06	0.452839	Diouf	0.848121	60503055	T	C	RSPOS=60503055;GENEINFO=101927605:LOC101927605;dbSNPBuildID=116;SAO=0;GMAF=0.380391;VC=snp;VLD;VP=0501000800051501003F0100
rs8057922	16	16q21	NA	3.08e-06	0.452839	Diouf	0.848121	60505120	C	T	RSPOS=60505120;GENEINFO=101927605:LOC101927605;dbSNPBuildID=116;SAO=0;GMAF=0.380591;VC=snp;VLD;VP=0501000800051501003F0100
rs8058667	16	16q21	NA	3.08e-06	0.452839	Diouf	0.848121	60505513	C	T	RSPOS=60505513;GENEINFO=101927605:LOC101927605;dbSNPBuildID=116;SAO=0;GMAF=0.380591;VC=snp;VLD;VP=0501000800051501003F0100
rs8063315	16	16q21	NA	3.08e-06	0.452839	Diouf	0.848121	60505287	T	A	RSPOS=60505287;GENEINFO=101927605:LOC101927605;dbSNPBuildID=116;SAO=0;GMAF=0.380591;VC=snp;VLD;VP=0501000800051701003E0100
rs967899	16	16q21	NA	3.08e-06	0.452839	Diouf	0.848121	60507093	G	T	RSPOS=60507093;GENEINFO=101927605:LOC101927605;dbSNPBuildID=86;SAO=0;GMAF=0.380391;VC=snp;VLD;VP=0501000800051505003F0100
rs9926066	16	16q21	NA	3.08e-06	0.452839	Diouf	0.848121	60504519	G	T	RSPOS=60504519;GENEINFO=101927605:LOC101927605;dbSNPBuildID=119;SAO=0;GMAF=0.381589;VC=snp;VLD;VP=0501000800051701003E0100
rs8058679	16	16q21	NA	3.14e-06	0.452809	Diouf	0.847696	60505543	C	T	RSPOS=60505543;GENEINFO=101927605:LOC101927605;dbSNPBuildID=116;SAO=0;GMAF=0.380591;VC=snp;VLD;VP=0501000800051501003F0100
rs9932943	16	16q21	NA	3.23e-06	0.321526	Diouf	0.846626	60501800	T	C	RSPOS=60501800;GENEINFO=101927605:LOC101927605;dbSNPBuildID=119;SAO=0;GMAF=0.380391;VC=snp;VLD;VP=0501000800051705003F0100
rs11642864	16	16q21	NA	3.41e-06	0.457498	Diouf	0.888223	60500417	T	G	RSPOS=60500417;GENEINFO=101927605:LOC101927605;dbSNPBuildID=120;SAO=0;GMAF=0.380591;VC=snp;VLD;VP=0501000800051501003F0100
rs12445117	16	16q21	NA	3.41e-06	0.457498	Diouf	0.888223	60497294	C	A	RSPOS=60497294;GENEINFO=101927605:LOC101927605;dbSNPBuildID=120;SAO=0;GMAF=0.380391;VC=snp;VLD;VP=0501000800051705003F0100
rs12445156	16	16q21	NA	3.41e-06	0.457498	Diouf	0.888223	60497393	C	T	RSPOS=60497393;GENEINFO=101927605:LOC101927605;dbSNPBuildID=120;SAO=0;GMAF=0.380391;VC=snp;VLD;VP=0501000800051501003F0100
rs1436038	16	16q21	NA	3.41e-06	0.457498	Diouf	0.888223	60500254	G	A	RSPOS=60500254;RV;GENEINFO=101927605:LOC101927605;dbSNPBuildID=88;SAO=0;GMAF=0.380591;VC=snp;VLD;VP=0501000800051505003F0100
rs1436039	16	16q21	NA	3.41e-06	0.457498	Diouf	0.888223	60500122	A	G	RSPOS=60500122;RV;GENEINFO=101927605:LOC101927605;dbSNPBuildID=88;SAO=0;GMAF=0.380591;VC=snp;VLD;VP=0501000800051701003E0100
rs11076387	16	16q21	NA	4.6e-06	0.460907	Diouf	0.840215	60506497	C	T	RSPOS=60506497;GENEINFO=101927605:LOC101927605;dbSNPBuildID=120;SAO=0;GMAF=0.379992;VC=snp;VLD;VP=0501000800051501003F0100
rs1364144	16	16q21	NA	4.6e-06	0.450587	Diouf	0.87559	60484448	G	A	RSPOS=60484448;GENEINFO=101927605:LOC101927605;dbSNPBuildID=88;SAO=0;GMAF=0.376997;VC=snp;VLD;VP=0501000800051701003E0100
rs1015617	16	16q21	NA	4.7e-06	0.460892	Diouf	0.875169	60489810	G	A	RSPOS=60489810;RV;GENEINFO=101927605:LOC101927605;dbSNPBuildID=86;SAO=0;GMAF=0.376997;VC=snp;VLD;VP=0501000800051501003F0100
rs1816536	16	16q21	NA	4.7e-06	0.460892	Diouf	0.875169	60488445	A	G	RSPOS=60488445;RV;GENEINFO=101927605:LOC101927605;dbSNPBuildID=92;SAO=0;GMAF=0.376797;VC=snp;VLD;VP=0501000800051501003F0100
rs7185472	16	16q21	NA	4.7e-06	0.460892	Diouf	0.875169	60493915	C	T	RSPOS=60493915;GENEINFO=101927605:LOC101927605;dbSNPBuildID=116;SAO=0;GMAF=0.380391;VC=snp;VLD;VP=0501000800051701003E0100
rs7185996	16	16q21	NA	4.7e-06	0.460892	Diouf	0.875169	60493851	A	C	RSPOS=60493851;GENEINFO=101927605:LOC101927605;dbSNPBuildID=116;SAO=0;GMAF=0.380391;VC=snp;VLD;VP=0501000800051501003F0100
rs8059080	16	16q21	NA	4.7e-06	0.450546	Diouf	0.83978	60505404	A	C	RSPOS=60505404;GENEINFO=101927605:LOC101927605;dbSNPBuildID=116;SAO=0;GMAF=0.380591;VC=snp;VLD;VP=0501000800051705003F0100
rs875858	16	16q22.1	3.597	2.12e-08	0.056	Hertz	NA	70741552	C	T	RSPOS=70741552;GENEINFO=55697:VAC14;dbSNPBuildID=86;SAO=0;GMAF=0.0269569;VC=snp;VLD;VP=050128080005150500370100
rs45443101	16	16q23.3	12.64	3.14e-06	0.1212	García-Sanz	NA	81889176	A	G/T	RSPOS=81889176;GENEINFO=5336:PLCG2;dbSNPBuildID=127;SAO=0;GMAF=0.0121805;VC=snp;VLD;VP=050100000A05140500360100
rs2193109	17	17p12	NA	2.03e-06	0.337838	Diouf	-0.901197	11543249	A	G	RSPOS=11543249;RV;GENEINFO=388336:SHISA6;dbSNPBuildID=96;SAO=0;GMAF=0.409145;VC=snp;VLD;VP=0501000800051701003E0100
rs1984452	17	17p12	NA	2.96e-06	0.473314	Diouf	-0.889351	11539034	A	G	RSPOS=11539034;RV;GENEINFO=388336:SHISA6;dbSNPBuildID=92;SAO=0;GMAF=0.396565;VC=snp;VLD;VP=050100080005170100360100
rs2908956	17	17p12	NA	2.96e-06	0.473314	Diouf	-0.889351	11547777	C	A	RSPOS=11547777;RV;GENEINFO=388336:SHISA6;dbSNPBuildID=101;SAO=0;GMAF=0.396366;VC=snp;VLD;VP=0501000800051705003F0100
rs2908958	17	17p12	NA	2.96e-06	0.473314	Diouf	-0.889351	11545828	C	T	RSPOS=11545828;RV;GENEINFO=388336:SHISA6;dbSNPBuildID=101;SAO=0;GMAF=0.396366;VC=snp;VLD;VP=0501000800051701003F0100
rs2908960	17	17p12	NA	2.96e-06	0.473314	Diouf	-0.889351	11543425	C	T	RSPOS=11543425;RV;GENEINFO=388336:SHISA6;dbSNPBuildID=101;SAO=0;GMAF=0.396565;VC=snp;VLD;VP=0501000800051701003E0100
rs2969192	17	17p12	NA	2.96e-06	0.473314	Diouf	-0.889351	11545596	C	A	RSPOS=11545596;GENEINFO=388336:SHISA6;dbSNPBuildID=101;SAO=0;GMAF=0.396765;VC=snp;VLD;VP=0501000800051505003E0100
rs35490467	17	17p13.1	NA	3.68e-06	0.487647	Diouf	1.4438	8733903	T	C	RSPOS=8733903;GENEINFO=146849:CCDC42;dbSNPBuildID=126;SAO=0;GMAF=0.463458;VC=snp;VLD;VP=0501000800051705003E0100
rs35742952	17	17p13.1	NA	3.68e-06	0.487647	Diouf	1.4438	8733514	A	G	RSPOS=8733514;GENEINFO=146849:CCDC42;dbSNPBuildID=126;SAO=0;GMAF=0.463458;VC=snp;VLD;VP=0501000800051701003E0100
rs16948748	17	17p13.3	2.37	2.71e-06	0.02	Baldwin	NA	1554545	T	G	RSPOS=1554545;GENEINFO=5306:PITPNA;dbSNPBuildID=123;SAO=0;GMAF=0.0509185;VC=snp;VLD;VP=050128080005150500370101
rs8089250	18	18p11.31	2.72	1.83e-06	0.175	Hertz	NA	4772808	C	T	RSPOS=4772808;dbSNPBuildID=116;SAO=0;GMAF=0.205272;VC=snp;VLD;VP=0501000000051705003F0100
rs11081461	18	18p11.32	NA	2.11e-06	0.371792	Diouf	-1.80211	923229	A	G	RSPOS=923229;dbSNPBuildID=120;SAO=0;GMAF=0.336462;VC=snp;VLD;VP=050100000005170500370100
rs5024808	18	18p11.32	NA	5.61e-06	0.287445	Diouf	-1.65885	938154	T	C	RSPOS=938154;RV;dbSNPBuildID=129;SAO=0;GMAF=0.270567;VC=snp;VLD;VP=050100000005170500360100
rs5024810	18	18p11.32	NA	5.61e-06	0.287445	Diouf	-1.65885	938157	A	T	RSPOS=938157;RV;dbSNPBuildID=131;SAO=0;GMAF=0.270567;VC=snp;VLD;VP=050100000005170100360100
rs2228367	19	19p13.12	1.83	7.83e-07	0.03	Schneider	NA	16086510	T	C	RSPOS=16086510;GENEINFO=7171:TPM4;dbSNPBuildID=130;SAO=0;GMAF=0.0497204;VC=snp;VLD;VP=0503000003051505003F0100
rs10403538	19	19p13.12	NA	1.7e-06	0.326235	Diouf	1.00959	15753805	A	C	RSPOS=15753805;dbSNPBuildID=119;SAO=0;GMAF=0.378994;VC=snp;VLD;VP=0501000000051701003E0100
rs10408795	19	19p13.12	NA	1.7e-06	0.326235	Diouf	1.00959	15745765	C	T	RSPOS=15745765;dbSNPBuildID=119;SAO=0;GMAF=0.378794;VC=snp;VLD;VP=0501000000051701003F0100
rs10412906	19	19p13.12	NA	1.7e-06	0.326235	Diouf	1.00959	15751969	G	A	RSPOS=15751969;dbSNPBuildID=119;SAO=0;GMAF=0.378994;VC=snp;VLD;VP=0501000000051701003F0100
rs1074249	19	19p13.12	NA	1.7e-06	0.326235	Diouf	1.00959	15754084	G	A	RSPOS=15754084;dbSNPBuildID=86;SAO=0;GMAF=0.378994;VC=snp;VLD;VP=0501000000051701003E0100
rs11666271	19	19p13.12	NA	1.7e-06	0.326235	Diouf	1.00959	15750815	G	A	RSPOS=15750815;dbSNPBuildID=120;SAO=0;GMAF=0.378994;VC=snp;VLD;VP=0501000000051701003E0100
rs11670593	19	19p13.12	NA	1.7e-06	0.326235	Diouf	1.00959	15750598	A	G	RSPOS=15750598;dbSNPBuildID=120;SAO=0;GMAF=0.378994;VC=snp;VLD;VP=050100000005170100360100
rs12611291	19	19p13.12	NA	1.7e-06	0.326235	Diouf	1.00959	15750298	G	A	RSPOS=15750298;dbSNPBuildID=120;SAO=0;GMAF=0.378994;VC=snp;VLD;VP=0501000000051701003E0100
rs2016127	19	19p13.12	NA	1.7e-06	0.326235	Diouf	1.00959	15747369	G	A	RSPOS=15747369;dbSNPBuildID=92;SAO=0;GMAF=0.378794;VC=snp;VLD;VP=0501000000051701003E0100
rs2040813	19	19p13.12	NA	1.7e-06	0.326235	Diouf	1.00959	15748443	T	A	RSPOS=15748443;dbSNPBuildID=94;SAO=0;GMAF=0.378994;VC=snp;VLD;VP=0501000000051701003F0100
rs2107453	19	19p13.12	NA	1.7e-06	0.326235	Diouf	1.00959	15753197	A	G/T	RSPOS=15753197;dbSNPBuildID=96;SAO=0;GMAF=0.378994;VC=snp;VLD;VP=0501000000051701003E0100
rs2214575	19	19p13.12	NA	1.7e-06	0.326235	Diouf	1.00959	15755682	A	T	RSPOS=15755682;dbSNPBuildID=96;SAO=0;GMAF=0.378994;VC=snp;VLD;VP=0501000000051701003F0100
rs2365547	19	19p13.12	NA	1.7e-06	0.326235	Diouf	1.00959	15753069	T	C	RSPOS=15753069;RV;dbSNPBuildID=100;SAO=0;GMAF=0.379393;VC=snp;VLD;VP=0501000000051701003F0100
rs7246364	19	19p13.12	NA	1.7e-06	0.326235	Diouf	1.00959	15745322	C	T	RSPOS=15745322;dbSNPBuildID=116;SAO=0;GMAF=0.378794;VC=snp;VLD;VP=0501000000051701003F0100
rs4603694	19	19p13.12	NA	1.72e-06	0.324615	Diouf	1.0093	15752700	T	C	RSPOS=15752700;RV;dbSNPBuildID=111;SAO=0;GMAF=0.378994;VC=snp;VLD;VP=0501000000051701003E0100
rs4807987	19	19p13.12	NA	2.3e-06	0.326235	Diouf	0.997237	15771426	A	C	RSPOS=15771426;GENEINFO=388514:CYP4F24P;dbSNPBuildID=111;SAO=0;GMAF=0.381989;VC=snp;VLD;VP=0501000800051701003E0100
rs990520	19	19p13.12	NA	2.5e-06	0.325109	Diouf	0.997678	15738829	A	G	RSPOS=15738829;dbSNPBuildID=86;SAO=0;GMAF=0.378195;VC=snp;VLD;VP=0501000000051701003E0100
rs10401580	19	19p13.12	NA	3.95e-06	0.331013	Diouf	0.98453	15774984	C	T	RSPOS=15774984;GENEINFO=388514:CYP4F24P;dbSNPBuildID=119;SAO=0;GMAF=0.386981;VC=snp;VLD;VP=0501000800051701003E0100
rs2116959	19	19p13.12	NA	3.95e-06	0.331013	Diouf	0.98453	15776914	A	C	RSPOS=15776914;RV;GENEINFO=388514:CYP4F24P;dbSNPBuildID=96;SAO=0;GMAF=0.386581;VC=snp;VLD;VP=0501000800051701003F0100
rs10426753	19	19p13.12	NA	4.3e-06	0.328758	Diouf	0.986387	15775274	G	A	RSPOS=15775274;GENEINFO=388514:CYP4F24P;dbSNPBuildID=119;SAO=0;GMAF=0.386981;VC=snp;VLD;VP=0501000800051705003F0100
rs10411457	19	19p13.12	NA	9.46e-06	0.474133	Diouf	0.796572	15748109	C	T	RSPOS=15748109;dbSNPBuildID=119;SAO=0;GMAF=0.461462;VC=snp;VLD;VP=0501000000051701003F0100
rs10414576	19	19p13.12	NA	9.46e-06	0.474133	Diouf	0.796572	15751637	A	G	RSPOS=15751637;dbSNPBuildID=119;SAO=0;GMAF=0.461861;VC=snp;VLD;VP=0501000000051701003F0100
rs10416926	19	19p13.12	NA	9.46e-06	0.474133	Diouf	0.796572	15747714	T	C	RSPOS=15747714;dbSNPBuildID=119;SAO=0;GMAF=0.462061;VC=snp;VLD;VP=0501000000051701003E0100
rs10419282	19	19p13.12	NA	9.46e-06	0.474133	Diouf	0.796572	15752535	G	A	RSPOS=15752535;dbSNPBuildID=119;SAO=0;GMAF=0.461661;VC=snp;VLD;VP=0501000000051705003F0100
rs10424420	19	19p13.12	NA	9.46e-06	0.474133	Diouf	0.796572	15756038	T	A	RSPOS=15756038;dbSNPBuildID=119;SAO=0;GMAF=0.461661;VC=snp;VLD;VP=0501000000051701003E0100
rs2079234	19	19p13.12	NA	9.46e-06	0.474133	Diouf	0.796572	15746700	T	G	RSPOS=15746700;dbSNPBuildID=96;SAO=0;GMAF=0.460264;VC=snp;VLD;VP=0501000000051701003F0100
rs4338903	19	19p13.12	NA	9.46e-06	0.474133	Diouf	0.796572	15755723	G	A	RSPOS=15755723;RV;dbSNPBuildID=111;SAO=0;GMAF=0.461661;VC=snp;VLD;VP=0501000000051701003E0100
rs7258970	19	19p13.12	NA	9.46e-06	0.474133	Diouf	0.796572	15756027	T	A	RSPOS=15756027;dbSNPBuildID=116;SAO=0;GMAF=0.461661;VC=snp;VLD;VP=0501000000051701003E0100
rs9653164	19	19p13.12	NA	9.46e-06	0.474133	Diouf	0.796572	15756495	T	C	RSPOS=15756495;dbSNPBuildID=119;SAO=0;GMAF=0.461661;VC=snp;VLD;VP=0501000000051701003F0100
rs1347180	19	19p13.12	NA	9.88e-06	0.474133	Diouf	0.795941	15761226	A	T	RSPOS=15761226;RV;GENEINFO=388514:CYP4F24P;dbSNPBuildID=88;SAO=0;GMAF=0.458666;VC=snp;VLD;VP=0501000800051701003F0101
rs2304246	19	19p13.12	NA	9.88e-06	0.474133	Diouf	0.795941	15760688	A	G	RSPOS=15760688;RV;GENEINFO=388514:CYP4F24P;dbSNPBuildID=100;SAO=0;GMAF=0.458466;VC=snp;VLD;VP=0501000800051705003E0100
rs10405376	19	19p13.2	2.07	1.94e-08	0.03	Schneider	NA	9165490	C	T	RSPOS=9165490;dbSNPBuildID=119;SAO=0;GMAF=0.0638978;VC=snp;VLD;VP=050100000005150500370100
rs13048141	21	21q22.12	NA	5.46e-06	0.35978	Diouf	0.758397	35355154	C	G	RSPOS=35355154;dbSNPBuildID=121;SAO=0;GMAF=0.412939;VC=snp;VLD;VP=0501000000051701003E0100
rs1878069	21	21q22.3	0.57	1.96e-06	0.38	Schneider	NA	42554459	G	A	RSPOS=42554459;GENEINFO=54020:SLC37A1;dbSNPBuildID=92;SAO=0;GMAF=0.471645;VC=snp;VLD;VP=0501000800051505003F0100
rs2839629	21	21q22.3	1.89	7.61e-06	NA	Magrangeas	NA	43032912	G	A	RSPOS=43032912;GENEINFO=5316:PKNOX1;dbSNPBuildID=100;SAO=0;GMAF=0.449681;VC=snp;VLD;VP=0501288000051705003F0101
rs4141404	22	22q12.2	2.4	3.21e-06	0.25	Leandro-García	NA	31279199	A	C	RSPOS=31279199;RV;GENEINFO=3985:LIMK2;dbSNPBuildID=110;SAO=0;GMAF=0.154353;VC=snp;VLD;VP=0501288000051505023F0100
